# Supplementary material for: Coupling sensor to enzyme in the voltage sensing phosphatase
Source: Nat Commun. 2024 Jul 30;15:6409. doi: 10.1038/s41467-024-50319-8 (PMC11289409; doi:10.1038/s41467-024-50319-8)
Supplement: Supplementary file 9 — Source Data [file 41467_2024_50319_MOESM9_ESM.xlsx]

## Sheet: Fig. 1I & S4I
S243	oocyte 1	oocyte 2	oocyte 3	oocyte 4	oocyte 5	oocyte 6	oocyte 7	oocyte 8	oocyte 9	oocyte 10		Average		D261	oocyte 1	oocyte 2	oocyte 3	oocyte 4	oocyte 5	oocyte 6	oocyte 7	oocyte 8	oocyte 9	oocyte 10	oocyte 11	oocyte 12	oocyte 13	oocyte 14	oocyte 15	oocyte 16	oocyte 17		Average		G290	oocyte 1	oocyte 2	oocyte 3	oocyte 4	oocyte 5	oocyte 6	oocyte 7	oocyte 8	oocyte 9	oocyte 10	oocyte 11	oocyte 12	oocyte 13	oocyte 14
200	-0.0948	-0.34183	-0.16878	-0.13547	-0.16026	-0.11927	-0.27444					-0.184979			0.01921	0.01403	0.04431	0.05459	0.04903	0.0117	0.02366												0.0309329			--	0.00162	0.00228	0.00285
160	-0.08377	-0.30797	-0.14064	-0.11207	-0.14789	-0.11089	-0.23098					-0.16203			0.01504	0.01668	0.03774	0.04821	0.04961	--	0.01237												0.0299417			-0.00377	-0.000893508	-0.00533	0.0013
120	-0.07036	-0.25545	-0.11581	-0.08766	-0.11642	-0.08531	-0.18679					-0.131114			0.01361	0.01031	0.02932	0.03587	0.02844	--	0.00647												0.02067			-0.0034	--	-0.00163	-0.00654
80	-0.0537	-0.18266	-0.08722	-0.05905	-0.08586	-0.05775	-0.1424					-0.09552			0.00456	0.00883	0.01174	0.01426	0.00853	--	0.00688												0.00913333			-0.00184	--	0.00684	-0.0043
40	-0.02638	-0.08594	-0.04593	-0.0248	-0.03947	-0.02842	-0.06659					-0.0453614			0.00262	-0.0016	0.00316	0.0047	0.00141	--	0.000675359												0.00182756			-0.00149	--	-0.00401	-0.00286
0	0.000805486	-0.01304	-0.00547	-0.01211	-0.00323	-0.0015	-0.01525					-0.0071135			0.000412592	-0.000120716	0.00154	-0.00371	0.00353	--	6.44383e-05												0.000286052			-0.0093	--	-0.00344	0.00109
-20	-0.07806	-0.26714	-0.13429	-0.11255	-0.13595	-0.09298	-0.24139					-0.151766			0.01308	0.00958	0.02719	0.04092	0.04277	--	0.01036												0.0239833			0.00325	--	--	0.00185
															--	--	--	--	--	--	--												#DIV/0!			--	--	--	--
															--	--	--	--	--	--	--												#DIV/0!			--	--	--	--
200	-0.03335	-0.13238	-0.0565	-0.04141	-0.05517	-0.04437	-0.09693					-0.06573			0.01106	0.00586	0.02245	0.03197	0.02963	0.00245	0.01004												0.0162086			-0.03125	-0.01323	-0.02102	-0.07959
160	-0.02936	-0.11261	-0.0488	-0.02966	-0.04959	-0.0354	-0.07219					-0.0539443			0.0072	0.00959	0.01261	0.02251	0.02505	--	0.00397												0.0134883			-0.01651	-0.00643	-0.00602	-0.05599
120	-0.01683	-0.09082	-0.03032	-0.02066	-0.03139	-0.02064	-0.0532					-0.0376943			0.00727	-0.00116	0.01211	0.01512	0.00519	--	-0.0012												0.00622167			-0.01033	--	0.00377	-0.02958
80	-0.01494	-0.05896	-0.02482	-0.0116	-0.0216	-0.01306	-0.03747					-0.0260643			0.00122	0.00192	-0.000879035	0.000912381	-0.00808	--	-0.000998377												-0.000984172			0.00169	--	0.00344	-0.00238
40	-0.00124	-0.03096	-0.01496	-0.00439	-0.00687	-0.00113	-0.01688					-0.0109186			-0.0019	-0.00521	-0.0083	-0.00329	-0.00883	--	-0.0056												-0.00552167			0.00237	--	0.00181	-0.00638
0	5.1655e-05	0.00128	0.000657297	0.000807678	-0.00799	0.00291	-0.00171					-0.000570481			-0.00228	-0.00504	0.000445258	-0.00716	-0.00283	--	-0.000132601												-0.00283289			-0.00614	--	0.00354	0.00822
200-2	-0.02065	-0.09146	-0.04108	-0.03398	-0.04173	-0.01909	-0.07608					-0.0462957			0.00889	0.00795	0.01456	0.02611	0.02955	--	0.00198												0.01484			0.01088	--	--	-0.0162
																																	#DIV/0!
K252E														K252E																			#DIV/0!		K252E
200	-0.04563	-0.23534	-0.20524	-0.10262	-0.33484							-0.184734			-0.00516	-0.00415	-0.00965	-0.01306	-0.00691	-0.00724	-0.00333	-0.00707	-0.00259	-0.00802	-0.01477	-0.01368	-0.01562						-0.00855769			-0.00209	-0.01108	-0.00343	-0.00413	-0.00925	-0.00272	0.0043	0.00317	-0.000334073	-0.00996	-0.01149	-0.008	-0.00844	-0.00403
160	-0.041	-0.21389	-0.1809	-0.10106	-0.29987							-0.167344			--	-0.00551	-0.00792	-0.01768	-0.00439	--	--	--	-0.00452	-0.01373	-0.01847	-0.02264	-0.01736						-0.0124689			--	--	0.00426	-0.01166	-0.00915	--	0.00611	--	--	-0.003	-0.01284	-0.00185	-0.00589	-0.00585
120	-0.03261	-0.17864	-0.15014	-0.07302	-0.23564							-0.13401			--	-0.00286	-0.00932	-0.01482	-0.01791	--	--	--	-0.01171	-0.01227	-0.00964	-0.00767	-0.01401						-0.0111344			--	--	-0.01168	-0.00768	-0.0075	--	--	--	--	-0.00641	-0.01159	-0.00391	-0.00469	-0.0044
80	-0.01367	-0.11632	-0.10341	-0.04695	-0.15399							-0.086868			--	-0.00702	-0.00333	-0.00864	0.000581024	--	--	--	-0.01098	-0.01054	-0.01003	-0.00273	-0.00741						-0.00667766			--	--	-0.000397239	-0.00436	0.00206	--	--	--	--	-0.00344	-0.00881	-0.00509	-0.00919	-0.00401
40	-0.01595	-0.04312	-0.04479	-0.02328	-0.07162							-0.039752			--	-0.00868	-0.00494	-0.00775	-0.00917	--	--	--	-0.00137	-0.00611	-0.0099	-0.0099	-0.00468						-0.00694444			--	--	0.000896294	0.00196	-0.00108	--	--	--	--	0.00103	-0.00569	0.0017	-0.00358	-0.0031
0	-0.00532	-0.00754	-0.00594	-0.01192	-0.00562							-0.007268			--	-0.00219	-0.00403	-0.00369	-0.00186	--	--	--	-0.00333	-0.00123	-0.00334	-0.000684813	-0.00397						-0.00270276			--	--	-0.00126	-0.00476	0.00339	--	--	--	--	-0.000182453	0.00237	-0.00499	0.000727566	-0.000402081
-20	-0.02361	-0.19853	-0.1595	-0.09273	-0.24201							-0.143276			--	-0.00688	-0.00297	-0.01387	-0.00347	--	--	--	-0.01	-0.01314	-0.01932	-0.01749	-0.01265						-0.0110878			--	--	-0.00822	-0.00578	-0.00354	--	--	--	--	-0.00296	-0.01077	-0.00321	-0.01346	-0.00476
															--	--	--	--	--	--	--	--	--	--	--	--	--						#DIV/0!			--	--	--	--	--	--	--	--	--	--	--	--	--	--
															--	--	--	--	--	--	--	--	--	--	--	--	--						#DIV/0!			--	--	--	--	--	--	--	--	--	--	--	--	--	--
200	-0.01875	-0.06954	-0.06406	-0.03594	-0.11388							-0.060434			0.00695	0.02974	0.0063	0.0531	0.02904	0.00593	0.019	0.0227	0.03724	0.08872	0.06288	0.03295	0.04994						0.0341915			0.00952	0.00379	0.02185	0.01018	0.01248	0.00371	0.02749	0.01576	0.01479	0.02382	0.03713	0.02245	0.02244	0.03361
160	-0.01318	-0.0569	-0.05815	-0.03148	-0.09163							-0.050268			--	0.02269	0.0079	0.03756	0.03508	--	--	--	0.01886	0.05829	0.04992	0.02324	0.04504						0.0331756			--	--	0.02389	-0.000224739	0.01035	--	0.0277	--	--	0.02562	0.03025	0.02438	0.01968	0.01679
120	-0.01543	-0.05177	-0.04388	-0.02127	-0.06266							-0.039002			--	0.01938	-0.00243	0.02959	0.0104	--	--	--	0.00636	0.04086	0.04761	0.03587	0.03629						0.0248811			--	--	0.00481	0.0018	0.00711	--	--	--	--	0.0139	0.01867	0.02477	0.01494	0.01758
80	-0.00499	-0.028	-0.01898	-0.01405	-0.03679							-0.020562			--	0.00775	0.00651	0.01834	0.02292	--	--	--	0.00705	0.02287	0.03204	0.01944	0.02609						0.0181122			--	--	0.00771	0.00911	0.01883	--	--	--	--	0.01594	0.01495	0.01004	0.00659	0.00645
40	-0.00648	-0.00748	-0.01301	-0.00183	-0.01235							-0.00823			--	-0.000620897	0.000516558	0.00598	-0.00118	--	--	--	0.00607	0.01349	0.00971	0.00677	0.0115						0.00580396			--	--	0.00674	0.01073	0.00405	--	--	--	--	0.00453	0.0098	0.00534	0.00264	0.00619
0	-0.000629486	-0.00374	0.00157	-0.00545	0.00313							-0.0010239			--	0.00101	-0.0009486	0.00457	0.00373	--	--	--	0.00121	0.00556	0.01191	0.0049	0.00148						0.00371349			--	--	0.00224	-0.00484	0.00577	--	--	--	--	0.00292	0.00865	-5.99448e-06	0.00587	0.00291
200-2	-0.01342	-0.05443	-0.04732	-0.02471	-0.07356							-0.042688			--	0.02516	0.01395	0.03266	0.02744	--	--	--	0.01713	0.07112	0.06281	0.04425	0.05667						0.0390211			--	--	0.01086	0.01073	0.01441	--	--	--	--	0.0213	0.02888	0.02303	0.02096	0.02268
																																	#DIV/0!
D400R														D400R																			#DIV/0!		D400R
200	-0.16575	-0.19303	-0.0963	-0.10871								-0.140948			0.00581	0.06722	0.03025	0.03866	0.01253	0.0149	0.00639	0.02966	0.04495	0.01097	0.01531	0.09595	0.0598	0.0647	0.01108	0.07185	0.03838		0.0363771			-0.0172	-0.01034	-0.00882	-0.00567	-0.00609	-0.01167	-0.00682	-0.00272	-0.01407	-0.01122
160	-0.15977	-0.172	-0.08192	-0.09804								-0.127933			0.00629	0.05877	0.01934	0.026	--	--	--	0.03874	0.03521	--	--	0.06346	0.05021	0.04163	--	0.05671	0.02748		0.0385309			--	--	--	-0.01005	--	-0.00646	-0.003	-0.00508	-0.00943	-0.01034
120	-0.12791	-0.13912	-0.07245	-0.08539								-0.106217			0.00295	0.03193	0.01168	0.02181	--	--	--	0.00674	0.02123	--	--	0.04037	0.03426	0.02516	--	0.03574	0.01506		0.0224482			--	--	--	-0.0077	--	-0.00981	-0.00563	-0.00332	-0.00904	-0.00695
80	-0.08576	-0.10153	-0.05837	-0.05997								-0.0764075			0.00377	0.01944	0.00902	0.0099	--	--	--	0.01677	0.01729	--	--	0.02026	0.01619	0.01398	--	0.02266	0.01083		0.0145555			--	--	--	-0.00976	--	-0.00343	-0.00679	-0.00329	-7.91335e-06	-0.00362
40	-0.04346	-0.04893	-0.02324	-0.03374								-0.0373425			0.00497	0.00942	0.00682	0.01406	--	--	--	0.00329	0.00148	--	--	0.00935	0.0058	0.00796	--	0.0051	0.00271		0.00645091			--	--	--	-1.48433e-05	--	-0.00383	0.000504625	0.00379	0.00032603	0.00236
0	-0.00191	-0.01075	-0.00799	0.000769858								-0.00497004			-0.00047902	0.00732	0.00828	-0.00159	--	--	--	-0.00562	-0.00383	--	--	0.00369	-0.00348	0.00442	--	0.00681	-0.00179		0.00124827			--	--	--	0.00273	--	0.000777386	-0.00657	0.00043943	-0.000398399	-0.00093441
-20	-0.13437	-0.16416	-0.07945	-0.10238								-0.12009			0.00454	0.04282	0.02328	0.0292	--	--	--	0.01963	0.02655	--	--	0.06405	0.04944	0.05787	--	0.06545	0.02661		0.0372218			--	--	--	-0.00469	--	-0.01159	-0.00692	-0.00808	-0.01235	-0.00977
															--	--	--	--	--	--	--	--	--	--	--	--	--	--	--	--	--		#DIV/0!			--	--	--	--	--	--	--	--	--	--
															--	--	--	--	--	--	--	--	--	--	--	--	--	--	--	--	--		#DIV/0!			--	--	--	--	--	--	--	--	--	--
200	-0.06736	-0.09638	-0.0401	-0.04437								-0.0620525			0.000838395	0.02015	0.01072	0.01122	0.00269	-0.00266	-0.00404	-0.00197	0.01608	-0.00367	0.00059734	0.03815	0.01618	0.02119	-0.00337	0.02308	0.01202		0.0092474			-0.01838	-0.01815	-0.01915	-0.019	-0.01453	-0.03391	-0.01523	-0.01461	-0.04356	-0.02229
160	-0.06925	-0.08465	-0.03326	-0.03734								-0.056125			-0.000387994	0.01219	-0.00229	0.00374	--	--	--	0.01805	0.00957	--	--	0.0209	0.0123	0.00841	--	0.01985	0.00533		0.00978746			--	--	--	-0.00559	--	-0.01889	-0.00784	-0.00518	-0.03041	-0.01789
120	-0.04852	-0.06192	-0.0233	-0.03318								-0.04173			-0.00184	-0.000802875	-0.00263	0.00427	--	--	--	-0.01355	0.00193	--	--	0.00624	0.01327	-0.00467	--	0.00138	-0.00314		4.15568e-05			--	--	--	-0.00162	--	-0.01346	-0.00704	-0.00707	-0.02067	-0.00885
80	-0.02793	-0.04379	-0.0244	-0.02224								-0.02959			0.0026	-0.00204	-0.00515	0.00121	--	--	--	0.00564	0.00666	--	--	-0.00201	-0.00448	-0.00725	--	0.0053	-0.00515		-0.000424545			--	--	--	-0.00575	--	-0.00382	-0.00366	-0.00117	-0.00434	-0.0061
40	-0.01528	-0.0179	-0.0048	-0.00703								-0.0112525			-0.000684194	-0.000597409	-0.00282	0.000213787	--	--	--	-0.000514616	-0.00849	--	--	-0.00595	-0.00389	-0.00376	--	-0.000143411	-0.00743		-0.00309689			--	--	--	0.00151	--	0.000761572	0.0022	-0.000578049	0.00115	-0.000106024
0	-0.00153	-0.00799	-0.00907	0.00704								-0.0028875			-0.00264	-0.00154	0.00131	-0.00582	--	--	--	-0.01102	-0.0039	--	--	-0.00516	-0.00965	-0.00801	--	-8.95063e-05	-0.00804		-0.00495996			--	--	--	0.00256	--	-6.87587e-05	-0.00407	0.00313	-0.000387283	0.00128
200-2	-0.05491	-0.07922	-0.03079	-0.03892								-0.05096			0.0023	0.00821	0.0021	0.01536	--	--	--	-0.00568	0.00864	--	--	0.02695	0.01077	0.0178	--	0.02437	0.0046		0.0104927			--	--	--	-0.00627	--	-0.02755	-0.01605	-0.02505	-0.03353	-0.0235
																																	#DIV/0!
S243												Average		D261																			Average		G290
200	-0.03494	-0.10585	-0.05901	-0.05136	-0.09448	-0.07077	-0.0494	-0.02724	-0.06384	-0.07463		-0.063152																					#DIV/0!
160	--	-0.09113	-0.04833	--	-0.08988	--	--	--	--	--		-0.0764467																					#DIV/0!
120	--	-0.07627	-0.03684	--	-0.07086	--	--	--	--	--		-0.0613233																					#DIV/0!
80	--	-0.05442	-0.02576	--	-0.04825	--	--	--	--	--		-0.04281																					#DIV/0!
40	--	-0.02987	-0.01087	--	-0.0218	--	--	--	--	--		-0.0208467																					#DIV/0!
0	--	-0.00201	-0.00254	--	-0.0145	--	--	--	--	--		-0.00635																					#DIV/0!
-20	--	-0.07108	-0.03801	--	-0.06046	--	--	--	--	--		-0.0565167																					#DIV/0!
	--	--	--	--	--	--	--	--	--	--																							#DIV/0!
	--	--	--	--	--	--	--	--	--	--																							#DIV/0!
200	-0.01275	-0.0375	-0.02131	-0.01483	-0.02932	-0.02099	-0.01419	-0.00893	-0.02519	-0.0249		-0.020991																					#DIV/0!
160	--	-0.02616	-0.01347	--	-0.03269	--	--	--	--	--		-0.0241067																					#DIV/0!
120	--	-0.02012	-0.01544	--	-0.01954	--	--	--	--	--		-0.0183667																					#DIV/0!
80	--	-0.009	-0.0114	--	-0.01391	--	--	--	--	--		-0.0114367																					#DIV/0!
40	--	-0.00953	-0.00428	--	-0.007	--	--	--	--	--		-0.00693667																					#DIV/0!
0	--	0.0036	-9.76565e-05	--	-0.01518	--	--	--	--	--		-0.00389255																					#DIV/0!
200-2	--	-0.01645	-0.00447	--	-0.01745	--	--	--	--	--		-0.01279																					#DIV/0!
																																	#DIV/0!
K252Q														K252Q																			#DIV/0!		K252Q
200	-0.01806	-0.13194	-0.10004	-0.03226	-0.11423	-0.04788						-0.0740683			0.00654	0.01384	0.00531	0.00347	0.007														0.007232			-0.01548	-0.01196	-0.02154	-0.00669	-0.01627	-0.00199	0.00101	-0.00321	-0.00101	-0.01018	-0.01037
160	--	-0.11101	-0.09521	--	-0.09727	--						-0.101163			--	--	0.00215	--	-0.000529496														0.000810252			--	--	--	--	--	--	--	-0.01226	--	--	-0.00989
120	--	-0.08667	-0.08597	--	-0.08708	--						-0.0865733			--	--	0.00303	--	-0.00989														-0.00343			--	--	--	--	--	--	--	-0.00415	--	--	-0.00721
80	--	-0.0571	-0.06292	--	-0.05969	--						-0.0599033			--	--	--	--	0.00252														0.00252			--	--	--	--	--	--	--	-0.00679	--	--	-0.00541
40	--	-0.0335	-0.02841	--	-0.02843	--						-0.0301133			--	--	--	--	-0.00258														-0.00258			--	--	--	--	--	--	--	-9.77221e-05	--	--	-0.00523
0	--	-0.00639	-0.01828	--	-0.00392	--						-0.00953			--	--	--	--	-0.00256														-0.00256			--	--	--	--	--	--	--	-0.00652	--	--	-0.00655
-20	--	-0.07774	-0.08759	--	-0.09949	--						-0.0882733			--	--	--	--	-0.00392														-0.00392			--	--	--	--	--	--	--	-0.00138	--	--	-0.00812
															--	--	--	--	--														#DIV/0!			--	--	--	--	--	--	--	--	--	--	--
															--	--	--	--	--														#DIV/0!			--	--	--	--	--	--	--	--	--	--	--
200	-0.00286	-0.04349	-0.02418	-0.01275	-0.03468	-0.01257						-0.021755			0.00988	0.02038	0.00339	0.00323	0.01703														0.010782			0.000785963	-0.00198	-0.01119	0.00627	-0.00026505	0.01223	0.00107	0.02844	0.01569	0.01093	0.0199
160	--	-0.04096	-0.03212	--	-0.02821	--						-0.0337633			--	--	0.00733	--	0.0039														0.005615			--	--	--	--	--	--	--	0.02246	--	--	0.02205
120	--	-0.02804	-0.03031	--	-0.02683	--						-0.0283933			--	--	0.00441	--	-0.0094														-0.002495			--	--	--	--	--	--	--	0.02407	--	--	0.02197
80	--	-0.01663	-0.01911	--	-0.01274	--						-0.01616			--	--	--	--	0.00704														0.00704			--	--	--	--	--	--	--	0.01854	--	--	0.02337
40	--	-0.01557	-0.000813551	--	-0.00778	--						-0.00805452			--	--	--	--	0.00101														0.00101			--	--	--	--	--	--	--	0.01591	--	--	0.01033
0	--	-0.0028	-0.01484	--	-0.00217	--						-0.00660333			--	--	--	--	0.00179														0.00179			--	--	--	--	--	--	--	0.00402	--	--	0.00444
200-2	--	-0.01969	-0.02128	--	-0.04101	--						-0.0273267			--	--	--	--	0.00137														0.00137			--	--	--	--	--	--	--	0.02597	--	--	0.0253
[truncated: 66 more columns]

## Sheet: Fig. 1J
deltaR/R		oocyte 1	oocyte 2	oocyte 3	oocyte 4	oocyte 5	oocyte 6	oocyte 7	oocyte 8	oocyte 9	oocyte 10	oocyte 11	oocyte 12	oocyte 13	oocyte 14	oocyte 15	oocyte 16		average
S243		-0.00339	--	-0.02448	-0.01261	-0.01068	-0.01261	-0.00855	-0.02119										-0.0133586
	k252e	-0.00311	-0.01981	-0.01638	-0.00929	-0.02651	-0.00696												-0.0136767
	d400r	-0.0117	-0.01081	-0.0063	-0.00768	-0.0027	-0.00361	-0.00364											-0.00663429
s243-2		-0.00213	-0.00758	-0.00509	-0.00401	-0.00725	-0.00554	-0.00369	-0.00184	-0.00372	-0.00504								-0.004589
	k252q	-0.00137	-0.01027	-0.00801	-0.00217	-0.00909	-0.00392												-0.005805
d261		0.00123	0.0012	0.00143	0.00129														0.0012875
	k252e	-0.00398	-0.00352	-0.00233	-0.00692	-0.00405	-0.00113	-0.00252	-0.00306	-0.00395									-0.00349556
	d400r	0.00154	0.00235	0.00157	0.00275	0.00338	0.00191	0.00123											0.00210429
d261-2																			#DIV/0!
	k252q	-0.000121165	-0.000885126	0.000135999	-4.13315e-05	-0.000720339													-0.000326392
g290		0.00343	0.00106	0.00161	0.0016	0.00324	0.00945												0.00339833
	k252e	-0.00101	-0.00152	-0.00227	-0.00153	-0.00204	-0.000563473	-0.00233	-0.00116	-0.00105	-0.0031	-0.00498	-0.00343	-0.00299	-0.00403	-0.00221			-0.0022809
	d400r	0.000428188	0.00104	--	0.0016	0.00133	0.00274	0.000889428	0.00146	0.00406	0.00161								0.00168418
g290-2																			#DIV/0!
	k252q	-0.00183	-0.00122	-0.0014	-0.00152	-0.00144	0.000627802	-0.00305	--	-0.00241	-0.00322								-0.00171802
f401		0.01012	0.00292	0.00437	0.00238	0.0049475
	k252e	-0.000342411	0.000413307	0.000393117	0.000351731	0.000377866	0.000466177	0.000270993											0.000275826
	d400r	-0.00104	-0.000440994	5.42117e-05	-0.000264408	-0.000168405	-0.00133	-0.000875417	-0.000580716
f401-2																			#DIV/0!
	k252q																		#DIV/0!
g409		-0.00909	-0.00313	-0.00797	-0.00502	-0.02052	-0.01345	-0.00231											-0.00878429
	k252e	-0.000550837	-0.000352849	--	-0.000247319	--	-0.00124	-0.0028	-0.00211										-0.00121683
	d400r	0.00353	0.00147	0.0013	0.00214	0.00249	0.00158												0.002085
g409-2		-0.00841	-0.00527	-0.00407	-0.00886	-0.00257	-0.00741	-0.01435	-0.00531										-0.00703125
	k252q	-0.0025	--	-0.00169	-0.00274	--	-0.00247	-0.00296	-0.00203										-0.00239833
Y522		0.00476	0.01453	0.00339	0.00387	0.00782	0.01026	0.0066	0.00459	0.00212	0.00405	0.00573	0.00737	0.00524	0.00185	0.00287	0.0064		0.00571563
	k252e	-0.00135	-0.0012	-0.00253	-0.00166	-0.00196	-0.000409809	-0.000899171											-0.00142985
	d400r	0.00276	0.00521	0.00257	0.0023	0.0034	0.00404	0.00357	0.00265	0.00132	0.000908394	0.00066563	9.34707e-05	0.00148	0.00107				0.00228839
Y522-2											--								#DIV/0!
	k252q	-0.00137	-0.000514057	-0.000418907	-0.000710826	-6.59709e-05	5.32295e-05	0.000256106	--	0.000464126									-0.000288287
K555		0.00156	0.000899123	0.00209	0.00149	--	0.00516	0.00126	0.00552	0.00339									0.00267114
	k252e	-0.00143	-0.00244	-0.00154	-0.00156	-0.00084032	-0.00102	-0.00208	-0.00204	-0.0039	-0.00281	-0.00207	-0.0015	-0.0025	-0.00431				-0.00214574
	d400r	-0.00115	-0.00139	-0.000182428	-0.00259	-0.00202	-0.00123	-0.00176	-0.0018	-0.00232	-0.00185	-0.0049	-0.0029	-0.00261					-0.00205403
K555-2																			#DIV/0!
	k252q	-5.18576e-06	-0.000509411	0.000626647	-0.000118165	-0.00082259	0.00145	0.00069172	0.00306	-0.00169	-0.00121	-0.00132	0.00146	0.00137	0.000146878				0.000223564

## Sheet: Fig. 2B
Q208C	oocyte 1	oocyte 2	oocyte 3	oocyte 4	oocyte 5	oocyte 6	oocyte 7	oocyte 8	oocyte 9	oocyte 10	oocyte 11	oocyte 12	oocyte 13	oocyte 14	oocyte 15	oocyte 16	oocyte 17	oocyte 18	oocyte 19	oocyte 20	oocyte 21	oocyte 22	oocyte 23		Average	s.e.m
200	-1	-1	-1	-1	-1	-1	-1	-1	-1	-1	-1	-1	-1	-1	-1	-1	-1	-1	-1	-1	-1	-1	-1	--	-1	0					--	--	--								--	--	--	--	--	--	--	--	--
180	-1.08107	-0.86023	-0.92648	-0.94838	-0.9186	-0.88681	-1.03251	-1.02474	-0.95187	-0.99117	-1.05295	-1.01442	-1.04508	-1.01625	-1.03928	-1.06519	-0.99121	-0.98966	-1.00188	-1.09112	-0.98966	-1.00188	-1.09112	--	-1.0005	0.01301					--	--	--								--	--	--	--	--	--	--	--	--
160	-1.04857	-0.83641	-1.06793	-1.17245	-0.97004	-0.87961	-1.03386	-1.00258	-0.99538	-1.06606	-1.09253	-1.0747	-1.14833	-1.07581	-1.10825	-1.31023	-1.04809	-0.94102	-1.01198	-1.16994	-0.94102	-1.01198	-1.16994	--	-1.05116	0.02184					--	--	--								--	--	--	--	--	--	--	--	--
140	-1.32428	-1.17835	-1.49189	-1.75625	-1.0303	-0.9365	-0.98781	-0.98388	-0.99053	-1.12388	-1.21577	-1.10096	-1.14219	-1.08527	-1.11776	-1.47313	-1.05038	-1.17805	-1.07626	-1.24391	-1.17805	-1.07626	-1.24391	--	-1.17328	0.03975					--	--	--								--	--	--	--	--	--	--	--	--
120	-1.74549	-1.85859	-1.71824	-2.53139	-1.24076	-1.17259	-0.96147	-0.97267	-0.97515	-1.23205	-1.24964	-1.15748	-1.22883	-1.22128	-1.14022	-1.65063	-0.98645	-1.53587	-1.40226	-1.26447	-1.53587	-1.40226	-1.26447	--	-1.36731	0.07524					--	--	--								--	--	--	--	--	--	--	--	--
100	-2.31291	-2.60284	-1.82931	-3.39706	-1.49252	-1.39576	-0.86955	-0.95002	-0.92352	-1.26725	-1.28483	-1.16726	-1.24438	-1.1482	-1.03262	-1.63811	-0.93983	-1.85889	-1.56004	-1.28844	-1.85889	-1.56004	-1.28844	--	-1.51786	0.12516					--	--	--								--	--	--	--	--	--	--	--	--
80	-2.49159	-3.00624	-1.45866	-3.4974	-1.48941	-1.45081	-0.74146	-0.80136	-0.76681	-1.11123	-1.0225	-1.06659	-1.24706	-0.86219	-0.82009	-1.30304	-0.69712	-1.76089	-1.43842	-1.23002	-1.76089	-1.43842	-1.23002	--	-1.4214	0.14863					--	--	--								--	--	--	--	--	--	--	--	--
60	-1.88456	-2.44454	-0.98867	-2.4239	-1.06249	-1.19963	-0.54666	-0.57354	-0.54992	-0.73257	-0.65139	-0.766	-0.93539	-0.48001	-0.47561	-0.66576	-0.47428	-1.28103	-1.00806	-0.97338	-1.28103	-1.00806	-0.97338	--	-1.01652	0.11651					--	--	--								--	--	--	--	--	--	--	--	--
40	-0.95898	-1.2375	-0.54328	-0.9032	-0.45506	-0.57617	-0.25194	-0.22328	-0.20421	-0.27896	-0.25945	-0.32049	-0.44841	-0.20458	-0.16843	-0.24334	-0.16757	-0.5017	-0.38002	-0.5077	-0.5017	-0.38002	-0.5077	--	-0.44451	0.05668					--	--	--								--	--	--	--	--	--	--	--	--
20	-0.27411	-0.33708	-0.10584	-0.14496	-0.03922	-0.06054	-0.03726	-0.0314	-0.01735	0.00308	0.02102	0.000194587	-0.04773	0.06664	0.04562	-0.06117	0.02033	-0.10221	-0.05248	-0.07869	-0.10221	-0.05248	-0.07869	--	-0.06376	0.01925					--	--	--								--	--	--	--	--	--	--	--	--
0	0.01938	0.08624	0.03874	0.27179	0.08986	0.04209	0.15309	0.08302	0.09169	0.11944	0.10646	0.08759	0.10461	0.10001	0.11163	0.15338	0.06758	0.05462	0.08491	0.0407	0.05462	0.08491	0.0407	--	0.09074	0.01097					--	--	--								--	--	--	--	--	--	--	--	--
-20	0.19395	0.14272	0.10785	0.28444	0.12921	0.05725	0.10956	0.05941	0.07964	0.11568	0.10018	0.07524	0.10079	0.11902	0.12795	0.17856	0.08923	0.15793	0.14712	0.10734	0.15793	0.14712	0.10734	--	0.12589	0.0103					--	--	--								--	--	--	--	--	--	--	--	--
-40	0.18946	0.14152	0.05084	0.13499	0.11999	0.07615	0.06141	0.07807	0.0701	0.08518	0.06847	0.09819	0.11854	0.09521	0.12481	0.11366	0.08179	0.12637	0.11327	0.05618	0.12637	0.11327	0.05618	--	0.1	0.0071					--	--	--								--	--	--	--	--	--	--	--	--
-60	0.12233	0.20431	0.02587	0.1483	0.06908	0.08339	0.07664	0.03518	0.03505	0.05453	0.09552	0.04915	0.09462	0.11313	0.02595	0.11751	0.08877	0.07924	0.04128	0.03981	0.07924	0.04128	0.03981	--	0.07652	0.00917					--	--	--								--	--	--	--	--	--	--	--	--
-100	-0.02182	0.06864	0.04498	0.00337	0.01352	-0.02712	0.0165	0.00996	0.01684	0.000729761	0.0031	0.00454	-0.03632	-0.04648	0.02967	0.04065	-0.01031	-0.00502	0.02545	0.01519	-0.00502	0.02545	0.01519	--	0.0079	0.0055					--	--	--								--	--	--	--	--	--	--	--	--
K252E
200	-1	-1	-1	-1	-1	-1	-1	-1	-1																-1	0
180	-0.99201	-0.96288	-1.01079	-0.99544	-1.02021	-0.99202	-1.01542	-1.00138	-1.35754																-1.03863	0.04026
160	-0.98873	-0.92846	-1.003	-0.98121	-1.06573	-0.9863	-1.00621	-0.99928	-1.37707																-1.03733	0.04406
140	-0.9422	-0.84423	-0.96748	-0.94726	-1.06957	-0.97378	-0.97612	-1.00261	-1.31678																-1.00445	0.04374
120	-0.91675	-0.75622	-0.84619	-0.71527	-0.98433	-0.92017	-0.92902	-0.94201	-1.21202																-0.91355	0.0477
100	-0.75559	-0.62542	-0.69539	-0.77162	-0.77667	-0.81041	-0.81743	-0.83041	-1.03768																-0.79118	0.03762
80	-0.54403	-0.46258	-0.48561	-0.56969	-0.512	-0.66559	-0.65684	-0.67039	-0.81986																-0.59851	0.03811
60	-0.27426	-0.27674	-0.22209	-0.30774	-0.21285	-0.45811	-0.44671	-0.4349	-0.60688																-0.36003	0.04431
40	-0.07856	-0.08355	-0.03921	-0.10932	-0.02043	-0.23445	-0.20752	-0.196	-0.30397																-0.14145	0.03246
20	0.02229	0.0148	0.05395	-0.00806	0.05966	-0.06848	-0.04876	-0.04583	-0.08473																-0.01168	0.01763
0	0.05761	0.04383	0.05236	0.04274	0.07062	0.00885	0.02031	0.02081	0.00436																0.03572	0.00769
-20	0.05009	0.05643	0.04129	0.04529	0.04515	0.02361	0.03179	0.02142	0.00766																0.03586	0.00527
-40	0.03267	0.04685	0.03647	0.02564	0.05678	0.02456	0.04085	0.01713	0.02656																0.03417	0.00415
-60	0.03171	0.01031	0.02372	0.03713	0.0324	0.0103	0.01978	0.00257	0.01939																0.02081	0.00388
-100	-0.00285	0.00629	0.00139	0.00784	0.00162	-0.01063	0.00459	-0.00154	-0.00876																-0.000226356	0.00213
D400R
200	-1	-1	-1	-1	-1	-1	-1	-1	-1	-1															-1	0
180	-0.97792	-0.95394	-0.91344	-1.00168	-0.92006	-1.00214	-1.02233	-0.74442	-0.99989	-0.99214															-0.9528	0.02584
160	-0.94541	-1.01026	-0.93073	-1.00844	-0.97442	-0.98096	-1.05035	-0.83977	-1.19751	-1.12519															-1.0063	0.03188
140	-1.00862	-1.10278	-1.09012	-0.97168	-1.05331	-1.03346	-1.0703	-1.35291	-1.47295	-1.34496															-1.15011	0.05481
120	-1.0986	-1.20088	-1.2511	-0.88618	-1.11182	-1.05565	-1.1187	-1.6318	-1.63676	-1.56961															-1.25611	0.0836
100	-1.07857	-1.24561	-1.30178	-0.75457	-1.08655	-0.9956	-1.15829	-1.88371	-1.60341	-1.56697															-1.2675	0.10548
80	-0.91617	-1.1026	-1.18789	-0.54767	-0.93711	-0.8108	-1.05678	-1.61968	-1.32291	-1.22235															-1.0724	0.09344
60	-0.69617	-0.76971	-0.82288	-0.29115	-0.62319	-0.51252	-0.7618	-1.00212	-0.77576	-0.62293															-0.68782	0.06087
40	-0.34658	-0.36095	-0.3806	-0.1089	-0.26529	-0.21769	-0.33848	-0.25098	-0.25463	-0.14008															-0.26642	0.02927
20	-0.083	-0.07005	-0.0715	-0.02509	-0.0138	-0.03467	-0.04638	0.1353	0.06989	0.08903															-0.00502	0.02402
0	-0.00628	0.02291	0.04027	0.0455	0.05735	0.04246	0.06472	0.24601	0.11717	0.15938															0.07895	0.02377
-20	0.02358	0.05677	0.06168	0.04152	0.042	0.05336	0.08878	0.19477	0.13959	0.15473															0.08568	0.01818
-40	0.02775	0.0367	0.05259	0.02978	0.04445	0.04965	0.05207	0.12974	0.07831	0.09647															0.05975	0.01027
-60	0.01549	0.04479	0.03425	0.01624	0.033	0.0217	0.03007	0.17295	0.05342	0.07191															0.04938	0.01479
-100	-0.0135	-0.01726	0.00488	0.000481312	0.00234	-0.00107	0.00571	0.04344	-0.00194	-0.01566															0.00074303	0.00545
∆PD
200	-1	-1	-1	-1	-1	-1	-1	-1	-1																-1	0
180	-0.95903	-0.99274	-1.02345	-1.02597	-0.9839	-0.91256	-0.97887	-0.97873	-0.99759																-0.98365	0.0114
160	-0.90914	-0.90113	-0.93722	-0.97712	-0.88834	-0.9072	-0.94998	-0.96638	-0.99465																-0.93679	0.01252
140	-0.93639	-0.85261	-0.98908	-0.94586	-0.80922	-0.91862	-0.88248	-0.89269	-0.92708																-0.906	0.01786
120	-0.85121	-0.498	-0.96765	-0.90773	-0.66956	-0.83258	-0.81629	-0.78184	-0.85556																-0.79783	0.04644
100	-0.67854	-0.87316	-0.77179	-0.85119	-0.58626	-0.73715	-0.66054	-0.6158	-0.78152																-0.72844	0.0335
80	-0.65327	-0.70907	-0.59356	-0.59117	-0.47287	-0.58459	-0.52332	-0.44421	-0.55129																-0.56926	0.02771
60	-0.39588	-0.47664	-0.28776	-0.37244	-0.26972	-0.34484	-0.35567	-0.26633	-0.40301																-0.35248	0.02321
40	-0.18539	-0.3235	-0.16741	-0.2156	-0.21107	-0.12776	-0.13687	-0.12327	-0.21012																-0.189	0.02075
20	-0.03305	-0.05522	-0.02084	-0.05636	-0.0994	-0.05757	0.03284	-0.08042	-0.0644																-0.04827	0.01273
0	0.03886	-9.87476e-06	0.03326	0.00858	-0.01051	0.02038	0.0539	-0.00492	-0.00373																0.01509	0.00756
-20	-0.0032	0.02431	0.06154	0.04764	0.01318	0.04139	-0.04678	0.05672	0.07065																0.02949	0.01242
-40	0.01556	0.04301	0.06046	0.0731	0.01612	0.02435	0.10401	0.01279	0.0642																0.04596	0.01057
-60	0.03309	0.07111	0.05631	0.02254	0.03008	0.00429	0.04526	0.04839	0.04028																0.03904	0.00651
-100	-0.01723	-0.05917	0.01337	0.01256	0.03743	0.034	0.01818	0.0357	0.03218																0.01189	0.01058

## Sheet: Fig. 2D
Q208C+FPLC											Average	s.e.m.
-100	1.00084	0.99689	0.99699								0.99824
200	0.91631	0.84749	0.87723								0.88034
160	0.92862	0.90274	0.91288								0.91475
120	0.94859	0.91737	0.92966								0.93187
80	0.98571	0.94295	0.9505								0.95972
40	0.99911	0.99087	0.99502								0.995
0	0.99889	0.9983	0.99871								0.99863
-60	1.00001	0.99992	0.99921								0.99971
Q208C-K252E+FPLC
-100	0.99846	0.99848	0.99836								0.99844	3.70158e-05
200	1.00455	1.0073	1.00575								1.00587	0.000795394
160	1.00295	1.00414	1.00287								1.00332	0.000410778
120	1.00534	1.00211	1.00336								1.0036	0.000939955
80	1.00227	1.00009	0.99947								1.00061	0.00084684
40	0.99877	0.99965	0.9969								0.99844	0.00081037
0	0.99844	0.99893	0.99716								0.99818	0.000525504
-60	0.9981	0.99824	0.99687								0.99774	0.000434329
Q208C-D400R+FPLC
-100	0.99663	0.99741	0.99687	0.99769							0.99715	0.000243574
200	1.00071	1.00004	1.00046	1.00731							1.00213	0.00173
160	1.00109	1.00336	1.00303	1.00409							1.00289	0.000641685
120	1.00037	1.00209	1.00325	1.00294							1.00216	0.000644734
80	0.99822	0.99985	1.00108	0.99983							0.99975	0.000585735
40	0.9989	0.99833	0.99948	0.99813							0.99871	0.000304093
0	0.99956	0.99881	0.99785	0.99672							0.99824	0.000613786
-60	0.9985	0.9994	0.99921	0.99788							0.99875	0.000347322
delPD+FPLC
-100	0.99943	1.00177	0.99904	1.00206	0.99799	1.00515	0.99976	0.99958	1.00055		1.00059	0.000713119
200	0.99991	1.0018	0.9996	1.00182	1.00018	1.00494	1.00473	1.00227	1.00294		1.00202	0.000652108
160	1.00226	1.00153	0.99988	0.99935	0.99959	1.00402	1.00493	1.00008	1.00221		1.00154	0.000667913
120	1.0001	0.99774	1.00215	1.00195	1.00033	1.00583	1.00442	1.00348	1.00263		1.00207	0.000812744
80	--	1.00062	1.00326	1.00006	1.00463	1.00415	1.00331	1.0057	0.9984		1.00252	0.000896688
40	--	0.99801	0.99864	0.99945	1.00207	1.00418	1.00484	1.00134	1.00127		1.00122	0.000872534
0	--	0.99956	0.99918	1.00032	1.00353	1.00307	1.00483	1.00307	1.00265		1.00203	0.000729294
-60	--	0.99942	1.00061	1.00191	1.00078	1.00385	1.00094	1.00451	1.00155		1.00169	0.000603803

## Sheet: Fig. 2E
Q208C+FTAPP											Average	s.e.m.
-100	0.99811	0.99572	0.99574								0.99652	0.00079211
200	1.00776	1.00558	1.01472								1.00935	0.00276
160	1.0088	1.01909	1.02516								1.01769	0.00477
120	1.00927	1.03221	1.0283								1.02326	0.00708
80	1.01759	1.03948	1.02443								1.02717	0.00647
40	1.01839	1.02636	1.01365								1.01947	0.00371
0	1.00339	1.00265	1.002								1.00268	0.000401018
-60	0.99915	0.99732	0.99835								0.99827	0.000529017
Q208C-K252E+FTAPP
-100	1.00132	0.99914	0.99999	0.99915							0.9999	0.00051339
200	1.00966	1.00801	1.01079	1.01731							1.01144	0.00204
160	1.00732	1.0074	1.00858	1.01687							1.01004	0.00229
120	1.00457	1.00698	1.00877	1.01517							1.00887	0.00227
80	1.00128	1.00294	1.00306	1.00754							1.0037	0.00134
40	1.00152	1.00026	1.00104	1.00251							1.00133	0.000469708
0	1.00038	1.00246	1.00152	0.99907							1.00086	0.000732105
-60	0.99992	0.99967	1.00087	1.00155							1.0005	0.000433115
Q208C-D400R+FTAPP
-100	1.00143	1.00047	1.00096								1.00095	0.000277382
200	1.0253	1.01917	1.03333								1.02594	0.0041
160	1.01646	1.01746	1.00915								1.01436	0.00262
120	--	1.01104	1.00528								1.00816	0.00288
80	--	1.00495	1.00393								1.00444	0.000511658
40	--	1.00168	1.00135								1.00151	0.000163375
0	--	0.99828	1.00203								1.00015	0.00188
-60	--	0.99856	1.00044								0.9995	0.000938636
delPD+FTAPP
-100	1.03156	1.04113	1.03173	1.03686	1.04417	1.01489	1.00821	1.00468	1.01318		1.02516	0.00499
200	1.02273	1.02958	1.04504	1.04082	1.03117	1.01646	1.01486	1.01634	1.02144		1.02649	0.00365
160	1.02496	1.02969	1.03298	1.03967	1.03276	1.0143	1.01362	1.01583	1.01984		1.02485	0.00315
120	1.02391	1.03542	1.03454	1.03689	1.03543	1.01573	1.01008	1.01011	1.01842		1.02451	0.00377
80	1.02526	1.03555	1.03333	1.03558	1.03473	1.01573	1.00965	1.0078	1.01665		1.02381	0.00384
40	1.0278	1.03685	1.03323	1.03393	1.03538	1.0157	1.00781	1.00925	1.01518		1.0239	0.00394
0	1.02787	1.03912	1.0282	1.03706	1.03682	1.01376	1.00781	1.00845	1.01636		1.02394	0.00419
-60	1.02639	1.03654	1.03199	1.03435	1.03849	1.01925	1.00809	1.00737	1.0127		1.02391	0.00412

## Sheet: Fig. 4C
460-500	oocyte 1	oocyte 2	oocyte 3	oocyte 4	oocyte 5	oocyte 6	oocyte 7	oocyte 8	oocyte 9	oocyte 10	oocyte 11	oocyte 12	oocyte 13	oocyte 14	oocyte 15	oocyte 16
T100ANAP	0.40719	0.76289	1.45722	0.56547	0.65109	1.12094	1.86853	0.76671	1.13271	1.17272	0.55047	0.61666	0.34423	1.03091	1.62257	1.92972
K252E	0.79613	0.41748	0.40777	1.51547	0.579	1.77232	1.36807	0.96766
L284Q	0.10238	0.7367	0.21389
F285Q	0.64461	1.53107	1.11329
D400R	0.68404	0.45956	0.83556	0.42719	0.85027	1.05739	0.62196	1.83322	1.29511	0.98943	1.96414	2.72409
420-460
T100ANAP	0.5194	-0.0876	1.06326	0.77599	0.99344	0.76843	2.5721	0.75108	1.93708	0.6279	0.46292	0.71062	0.34508	1.24158	0.73419	2.58455
K252E	-0.42868	-0.06982	-0.205	-1.23535	-0.19344	-1.51106	-0.79911	-0.31173
L284Q	0.15653	-0.57499	0.03901
F285Q	-0.24325	-0.86137	-0.55364
D400R	0.10762	0.02422	-0.05603	0.0627	-0.04669	0.06804	-0.19922	-0.67682	-0.29038	0.2259	-0.62968	-0.33174

## Sheet: Fig. 6E-G & S12A
Q208C
200	-1	-1	-1	-1	-1	-1	-1	-1	-1	-1	-1	-1	-1	-1	-1	-1	-1	-1	-1	-1	-1	-1	-1	-1	-1	-1	-1	-1	-1	-1	-1	-1	-1	-1	-1	-1	-1	-1	-1	-1	-1	-1	-1	-1	-1	-1	-1	-1	-1
180	-1.02674	-1.04751	-0.96708	-0.92473	-0.97283	-0.96511	-1.02575	-0.99082	-0.99312	-0.97273	-1.03926	-1.01311	-1.00898	-1.02961	-0.99264	-0.93271	-0.98998	-0.99358	-1.13059	-1.04344	-0.86413	-0.88168	-0.99411	-1.10802	-1.03251	-1.02474	-0.95187	-0.99117	-1.05295	-1.01442	-1.04508	-1.08707	-1.09653	-1.0864	-0.98697	-0.8554	-0.94652	-1.0383	-1.02715	-0.79481	-1.01625	-1.03928	-1.06519	-0.99121	-1.0501	-1.03599	-0.99466	-0.97056	-0.98966
160	-1.09858	-1.13861	-0.97174	-0.9457	-1.00323	-1.03782	-1.0033	-0.99365	-1.08607	-1.01148	-1.01437	-1.01761	-1.02094	-1.08322	-0.92444	-0.93599	-0.91481	-0.85229	-1.03313	-1.0662	-0.97064	-0.92419	-1.01514	-1.02227	-1.03386	-1.00258	-0.99538	-1.06606	-1.09253	-1.0747	-1.14833	-1.07528	-1.2935	-1.35055	-0.9484	-0.86605	-0.99638	-1.08768	-0.83673	-0.85228	-1.07581	-1.10825	-1.31023	-1.04809	-1.09482	-1.09902	-0.97654	-0.92992	-0.94102
140	-1.39403	-1.29846	-1.15871	-1.11085	-1.12329	-1.07567	-1.06576	-1.0138	-1.01448	-0.98493	-1.0854	-1.05639	-1.0897	-1.11658	-1.02777	-1.07923	-0.89556	-0.99199	-1.34186	-1.14097	-1.09001	-0.92932	-1.11903	-1.34866	-0.98781	-0.98388	-0.99053	-1.12388	-1.21577	-1.10096	-1.14219	-1.14391	-1.45357	-1.62776	-1.05285	-0.95224	-1.022	-1.30012	-1.07383	-1.24873	-1.08527	-1.11776	-1.47313	-1.05038	-1.05877	-1.1609	-1.0205	-0.97843	-1.17805
120	-1.7274	-1.60363	-1.45261	-1.58534	-1.36332	-1.08039	-1.1274	-1.06896	-0.97092	-1.07114	-1.1806	-1.11469	-1.20139	-1.17347	-1.16352	-1.25513	-1.05498	-1.33112	-1.59981	-1.2798	-1.20689	-1.03781	-1.33385	-1.20712	-0.96147	-0.97267	-0.97515	-1.23205	-1.24964	-1.15748	-1.22883	-1.2091	-1.49864	-1.84849	-1.2887	-1.25198	-1.19652	-1.91684	-1.24593	-1.64414	-1.22128	-1.14022	-1.65063	-0.98645	-1.03791	-1.26597	-1.35622	-1.13374	-1.53587
100	-1.83792	-1.85907	-1.85618	-2.00327	-1.48979	-1.19014	-1.24575	-1.19751	-1.06268	-1.19654	-1.16777	-1.20375	-1.36516	-1.44611	-1.4179	-1.58774	-1.25097	-1.46279	-1.8682	-1.34569	-1.16252	-1.14218	-1.46988	-1.34177	-0.86955	-0.95002	-0.92352	-1.26725	-1.28483	-1.16726	-1.24438	-1.39744	-1.41484	-1.94842	-1.47452	-1.44503	-1.25705	-2.34033	-1.42694	-1.69889	-1.1482	-1.03262	-1.63811	-0.93983	-1.48254	-1.3329	-1.58033	-1.35357	-1.85889
80	-1.54798	-1.80719	-1.96055	-2.22514	-1.40263	-1.15352	-1.25362	-1.20402	-0.94904	-1.00081	-1.03063	-1.03942	-1.37635	-1.53249	-1.47333	-1.64527	-1.37859	-1.38477	-1.85691	-1.27471	-1.09008	-0.92694	-1.449	-1.04753	-0.74146	-0.80136	-0.76681	-1.11123	-1.0225	-1.06659	-1.24706	-1.27948	-1.1022	-1.69171	-1.36829	-1.34275	-1.13536	-2.25359	-1.36393	-1.73469	-0.86219	-0.82009	-1.30304	-0.69712	-1.79752	-1.06284	-1.38891	-1.34647	-1.76089
60	-0.95474	-1.27711	-1.49146	-1.78056	-0.99819	-0.9076	-0.96071	-0.87432	-0.63557	-0.666	-0.62981	-0.67154	-1.06894	-1.23017	-1.20146	-1.21383	-1.14672	-0.84587	-1.23203	-0.90941	-0.73157	-0.66555	-1.04547	-0.59966	-0.54666	-0.57354	-0.54992	-0.73257	-0.65139	-0.766	-0.93539	-0.87686	-0.68287	-1.09207	-0.8947	-0.96328	-0.79315	-1.37101	-0.81835	-1.2261	-0.48001	-0.47561	-0.66576	-0.47428	-1.65936	-0.71081	-0.91649	-0.94042	-1.28103
40	-0.48291	-0.55541	-0.72781	-0.86245	-0.46047	-0.40438	-0.49286	-0.42697	-0.26567	-0.23991	-0.17984	-0.28699	-0.56629	-0.58897	-0.62019	-0.54575	-0.59115	-0.27174	-0.52438	-0.34774	-0.21355	-0.18453	-0.42724	-0.21998	-0.25194	-0.22328	-0.20421	-0.27896	-0.25945	-0.32049	-0.44841	-0.38544	-0.26567	-0.43379	-0.34386	-0.32041	-0.3261	-0.44626	-0.31412	-0.47519	-0.20458	-0.16843	-0.24334	-0.16757	-0.82199	-0.30542	-0.34406	-0.42194	-0.5017
20	-0.07398	-0.06947	-0.19001	-0.23797	-0.12213	-0.13221	-0.07926	-0.10762	0.05201	0.00208	0.0145	0.01142	-0.14699	-0.12391	-0.15506	-0.03147	-0.16943	0.06018	0.03987	0.03568	0.11118	0.02668	0.02205	0.21412	-0.03726	-0.0314	-0.01735	0.00308	0.02102	0.000194587	-0.04773	0.02249	0.00817	0.13651	-0.00577	0.05232	0.03052	0.06741	0.16951	0.04047	0.06664	0.04562	-0.06117	0.02033	-0.1352	-0.06773	-0.000119605	-0.02972	-0.10221
0	0.14367	0.13869	0.06756	0.0722	0.08542	0.00836	-0.05428	0.04441	0.04145	0.08741	0.15238	0.07933	0.03333	0.0248	0.02431	0.13028	0.08144	0.22531	0.14547	0.11015	0.19243	0.16696	0.15479	0.2031	0.15309	0.08302	0.09169	0.11944	0.10646	0.08759	0.10461	0.09626	0.10591	0.16487	0.14504	0.17309	0.16158	0.27548	0.20013	0.29019	0.10001	0.11163	0.15338	0.06758	0.1431	0.09893	0.17767	0.14503	0.05462
-20	0.1669	0.18413	0.10702	0.07967	0.1366	0.1246	0.1146	0.07383	0.07761	0.04959	0.14286	0.08685	0.06687	0.09252	0.11414	0.09352	0.13431	0.1285	0.14761	0.12426	0.07728	0.11615	0.17172	0.32002	0.10956	0.05941	0.07964	0.11568	0.10018	0.07524	0.10079	0.10193	0.1475	0.2983	0.20372	0.16699	0.10627	0.33007	0.18437	0.23443	0.11902	0.12795	0.17856	0.08923	0.2298	0.06675	0.20873	0.17684	0.15793
-40	0.14168	0.15659	0.10365	0.12611	0.10267	0.07165	0.10771	0.07991	0.06874	0.07141	0.0775	0.05892	0.17165	0.08706	0.10834	0.14836	0.0588	0.16432	0.23952	0.10634	0.12864	0.10825	0.12228	0.21903	0.06141	0.07807	0.0701	0.08518	0.06847	0.09819	0.11854	0.08354	0.14887	0.24	0.1126	0.12266	0.09159	0.17079	0.06849	0.19727	0.09521	0.12481	0.11366	0.08179	0.12906	0.07546	0.14345	0.07969	0.12637
-60	0.09777	0.08224	0.04389	0.09817	0.06875	0.06344	0.03635	0.05637	0.03014	0.03609	0.01312	0.07297	0.09598	0.09279	0.07509	0.07416	0.05395	0.11419	0.11802	0.05557	0.00314	0.04887	0.09326	0.16556	0.07664	0.03518	0.03505	0.05453	0.09552	0.04915	0.09462	0.08078	0.1269	0.01054	0.06313	0.10228	0.07891	0.13815	0.04452	0.12965	0.11313	0.02595	0.11751	0.08877	0.13956	0.05138	0.09627	0.02657	0.07924
-100	-0.01127	-0.03068	0.000105165	-0.01117	-0.00948	0.02294	0.01674	0.00714	-0.02209	0.0029	-0.02043	0.03449	0.02387	-0.01602	-0.01858	0.01716	0.00653	-0.00244	0.07899	-0.0226	0.00981	0.04077	-0.0014	0.09555	0.0165	0.00996	0.01684	0.000729761	0.0031	0.00454	-0.03632	-0.02058	-0.02966	0.07511	-0.01441	0.02037	-0.02741	-0.02074	0.02665	-0.00448	-0.04648	0.02967	0.04065	-0.01031	-0.01828	-0.01534	0.00432	-0.01414	-0.00502
∆2-105
200	-1	-1	-1	-1
180	-1.02112	-1.03264	-1.01316	-0.9883
160	-1.05081	-1.06363	-1.02145	-0.99893
140	-1.02966	-1.07517	-1.00986	-1.02274
120	-0.98583	-1.05705	-1.0251	-1.04063
100	-0.88682	-0.98917	-0.96685	-1.0064
80	-0.73975	-0.85583	-0.79943	-0.87379
60	-0.55437	-0.65222	-0.55756	-0.65449
40	-0.35916	-0.42307	-0.30363	-0.39438
20	-0.18984	-0.20547	-0.10732	-0.1702
0	-0.06436	-0.07128	-0.00402	-0.03986
-20	-0.01419	-0.00778	0.01739	0.01161
-40	0.0127	0.0169	0.03031	0.02013
-60	0.01494	0.01647	0.02745	0.01918
-100	-0.0027	-0.00151	0.0013	0.00437
∆2-53
200	--	-1	-1	-1
180	--	-0.96031	-0.98453	-0.98712
160	--	-1.02014	-0.98129	-0.97294
140	--	-1.12329	-1.06984	-1.00833
120	--	-1.54386	-1.30591	-1.18092
100	--	-1.88807	-1.59106	-1.33958
80	--	-1.95531	-1.6676	-1.40655
60	--	-1.34782	-1.25431	-1.01865
40	--	-0.55525	-0.55655	-0.62809
20	--	-0.01315	-0.08183	-0.10064
0	--	0.11361	0.06652	0.08077
-20	--	0.14965	0.15557	0.09639
-40	--	0.13937	0.06717	0.06213
-60	--	0.15779	0.07669	0.0712
-100	--	-0.00795	-0.01962	-0.01302
∆54-79
200	-1	-1	-1	-1
180	-0.95652	-1.07652	-0.97477	-0.88528
160	-1.00085	-1.07803	-1.15808	-1.03714
140	-1.00501	-1.11388	-1.585	-1.34312
120	-1.14314	-1.1947	-1.98893	-1.64766
100	-1.29088	-1.20455	-2.17677	-1.8578
80	-1.223	-1.08886	-1.9771	-1.74152
60	-0.85805	-0.73576	-1.21583	-1.22597
40	-0.34629	-0.29086	-0.47181	-0.47742
20	-0.06915	-0.03429	-0.00697	-0.04435
0	0.04408	0.04615	0.14398	0.04898
-20	0.05877	0.05324	0.11932	0.13494
-40	0.04312	0.05896	0.14898	0.11616
-60	0.01343	0.03156	0.07335	0.09157
-100	0.01058	-0.01251	0.01563	-0.02623
∆80-105
200	-1	-1	-1	-1	-1	-1	-1	-1	-1	-1
180	-0.99547	-1.00937	-0.95558	-0.91894	-0.85436	-0.88379	-0.86689	-0.84472	-0.88065	-0.90257
160	-0.98402	-1.01292	-0.86771	-1.07794	-0.85622	-0.83344	-0.82658	-0.85341	-1.00233	-0.8617
140	-1.00108	-1.0222	-0.94856	-1.33864	-0.97985	-0.95508	-0.98472	-1.01426	-1.1496	-1.03383
120	-1.03618	-0.99986	-1.05851	-1.62693	-1.06372	-1.0507	-1.12202	-1.11849	-1.23852	-1.19256
100	-1.02647	-0.94972	-1.08397	-1.80085	-1.04024	-1.07501	-1.0943	-1.10543	-1.15889	-1.16733
80	-0.88554	-0.81864	-0.92179	-1.56354	-0.86851	-0.92352	-0.90137	-0.94507	-0.93139	-0.94635
60	-0.62161	-0.57486	-0.65444	-0.97144	-0.5767	-0.64005	-0.56825	-0.6527	-0.59504	-0.5522
40	-0.32068	-0.29416	-0.30118	-0.34888	-0.24743	-0.31316	-0.23299	-0.29577	-0.23382	-0.21058
20	-0.07833	-0.09137	-0.07474	-0.03418	-0.04461	-0.06055	-0.0179	-0.064	-0.0156	-0.01643
0	0.0161	0.01121	0.02613	0.08408	0.02031	0.02627	0.05503	0.03278	0.06078	0.06348
-20	0.03856	0.03277	0.04866	0.11978	0.0542	0.06188	0.05654	0.0561	0.0709	0.0589
-40	0.03367	0.02324	0.0325	0.10565	0.04449	0.03528	0.04695	0.05831	0.01384	0.04654
-60	0.01874	0.02556	0.02832	0.05301	0.02648	0.02937	0.00833	0.04416	0.02809	0.03547
-100	-0.00795	-0.00268	0.00595	-0.01705	0.00696	0.00552	-0.03424	0.00326	0.00105	-0.01976
E85N/E87N
200	-1	-1	-1	-1
180	-0.84353	-1.41466	-1.18586	-0.65351
160	-1.67103	-2.05639	-1.74931	-1.401
140	-3.30022	-2.5179	-2.05447	-2.79395
120	-5.25864	-3.18584	-2.53649	-4.41733
100	-6.89679	-3.42033	-2.79501	-5.47541
80	-7.21181	-2.82278	-2.59301	-5.55787
60	-5.32609	-1.47691	-1.63119	-2.8775
40	-1.69464	-0.15393	-0.41951	0.06107
20	0.81221	0.62826	0.3274	1.81558
0	1.76425	1.0326	0.60675	2.49421
-20	1.94649	1.0079	0.63354	2.4717
-40	1.79739	0.98976	0.66154	2.38757
-60	1.68315	0.92009	0.59211	2.63322
-100	1.39839	0.82349	0.51464	2.06489
D91N/D92N
200	-1	-1	-1	-1
180	-1.01988	-0.89598	-0.82485	-0.89861
160	-0.95593	-0.93517	-0.91179	-1.16358
140	-1.02836	-1.12084	-1.17143	-1.51867
120	-1.15228	-1.30984	-1.36902	-1.80549
100	-1.19946	-1.35601	-1.39383	-1.84362
80	-1.05277	-1.16889	-1.17486	-1.45157
60	-0.70091	-0.75019	-0.72976	-0.85142
40	-0.25938	-0.25916	-0.29475	-0.24801
20	-0.0224	-0.00737	-0.01837	0.02906
0	0.06258	0.08943	0.09274	0.10973
-20	0.05591	0.06245	0.05754	0.09474
-40	0.04089	0.04469	0.03666	0.06115
-60	0.0276	0.01139	0.01877	0.0189
-100	-0.01235	-0.01905	-0.03886	-0.02143
D91A/D92A
200	-1	-1	-1	-1	-1	-1	-1	-1	-1	-1	-1	-1	-1	-1	-1	-1
180	-0.90278	-0.92534	-0.98459	-0.98839	-0.99457	-1.06339	-1.07683	-1.20731	-0.91888	-0.94893	-0.9834	-1.11125	-1.09293	-0.73032	-0.89911	-1.04552
160	-0.9676	-0.94753	-0.96063	-0.99275	-1.08211	-1.07643	-0.97782	-1.15244	-0.92863	-0.9498	-0.97029	-0.98007	-1.09308	-1.05771	-0.82754	-0.91488
140	-1.06008	-1.00755	-1.00659	-1.03868	-1.16575	-1.26941	-0.80057	-1.19587	-0.89224	-1.04366	-1.03937	-0.94766	-1.15685	-0.80979	-0.95088	-0.99756
120	-1.12651	-1.0841	-1.04379	-1.07335	-1.15755	-1.20381	-0.64074	-0.83278	-0.71869	-1.03116	-1.0399	-1.05321	-1.19911	-0.78051	-0.93038	-0.94005
100	-1.03656	-1.00756	-0.99231	-1.00519	-1.00701	-1.3371	-0.56902	-0.67231	-0.59308	-0.93627	-0.99186	-0.84815	-1.08848	-0.68282	-0.94877	-0.99471
80	-0.81096	-0.84382	-0.81169	-0.83754	-0.73229	-1.07363	-0.38365	-0.27356	-0.43279	-0.79729	-0.86326	-0.59791	-0.81723	-0.64884	-0.82499	-0.74975
60	-0.45437	-0.5398	-0.48973	-0.51544	-0.35464	-0.64792	-0.18945	-0.11696	-0.16654	-0.44901	-0.56393	-0.34802	-0.83142	-0.52845	-0.63037	-0.59099
40	-0.14213	-0.20769	-0.17324	-0.19002	-0.0902	-0.12191	0.05252	-0.07341	-0.07363	-0.09408	-0.2716	-0.21494	-0.43261	-0.34719	-0.28278	-0.19143
20	0.02504	0.0183	0.00758	-0.00012642	0.0443	-0.01627	0.07159	0.19	0.03643	-0.01978	0.03022	0.01142	-0.24415	-0.16827	-0.07678	-0.03832
0	0.0649	0.05283	0.05747	0.03919	0.06518	-0.01668	0.10852	0.13934	0.01228	0.000798712	0.05446	0.16926	-0.01805	-0.15549	0.0464	-0.05474
-20	0.06226	0.04742	0.04108	0.05539	0.05126	0.03663	0.11685	0.0271	-0.01031	0.09245	0.10405	0.07145	-0.1383	-0.05878	-0.05227	-0.05807
-40	0.0433	0.03396	0.03834	0.03475	0.04615	0.0606	-0.0109	0.20332	0.0413	0.12804	0.02631	-0.04248	-0.32234	-0.25049	0.05567	-0.03378
-60	0.03432	0.02349	0.01586	0.01941	0.04057	0.03207	0.0729	0.08255	0.04339	-0.10824	0.1149	-0.03791	-0.07342	-0.02827	-0.01281	-0.02814
-100	-0.01127	0.00106	0.00391	0.00898	-0.00616	0.0617	-0.00594	-0.08427	-0.04607	-0.06875	0.05871	0.02633	-0.07289	-0.25422	-0.06048	0.03513
R94Q
200	-1	-1	-1
180	-0.90206	-0.95026	-0.66087
160	-1.00391	-1.25997	-0.74464
140	-1.33721	-1.82724	-1.24303
120	-1.86823	-2.44096	-1.66697
100	-2.16035	-2.9089	-1.97081
80	-2.04573	-2.7198	-1.83986
60	-1.51497	-1.74637	-1.27929
40	-0.64681	-0.64034	-0.53382
20	-0.06818	0.04393	-0.06041
0	0.13803	0.23858	0.11486
-20	0.15947	0.25083	0.16072
-40	0.09224	0.14139	0.09633
-60	0.0628	0.13868	0.07108
-100	-0.01662	-0.04135	-0.03853
R397D
200	-1	-1	-1	-1	-1	-1	-1	-1	-1	-1	-1	-1	-1	-1	-1	-1	-1	-1
180	-0.95688	-1.03172	-0.85814	-1.05953	-1.06354	-0.99296	-0.92714	-0.98616	-0.98616	-0.96634	-0.9643	-0.99464	-1.0114	-0.99637	-0.98616	-0.97061	-0.9769	-1.01666
160	-0.98905	-1.04022	-0.85769	-1.18464	-1.14955	-0.96648	-0.98667	-0.99211	-0.99211	-0.97251	-1.00058	-0.99999	-1.02736	-0.97035	-0.94088	-0.98048	-1.07932	-1.00912
140	-1.00637	-0.94719	-0.92482	-0.96639	-1.14185	-0.9941	-1.01889	-0.8525	-0.8525	-0.98777	-1.01374	-0.97959	--	-0.99309	-1.00835	-0.94869	-1.05945	-0.98883
120	-0.91603	-0.9533	-0.79797	-0.94906	-0.99184	-0.96944	-0.90214	-0.91532	-0.91532	-0.92564	-0.95937	-0.93802	-0.97295	-0.87327	-0.98583	-0.93945	-1.01587	-0.95874
100	-0.74279	-0.80796	-0.65607	-0.70362	-1.01521	-0.91081	-0.77952	-0.84468	-0.84468	-0.85043	-0.88744	-0.83541	-0.89654	-0.80074	-0.95859	-0.84821	-0.95174	-0.88035
80	-0.59268	-0.54357	-0.54448	-0.59821	-0.74796	-0.80283	-0.64272	-0.65325	-0.65325	-0.68321	-0.78432	-0.66825	-0.76312	-0.57972	-0.80311	-0.68251	-0.86875	-0.70197
60	-0.30523	-0.26136	-0.31159	-0.33663	-0.52445	-0.57653	-0.25979	-0.30548	-0.30548	-0.42564	-0.53249	-0.39649	-0.52692	-0.38033	-0.53895	-0.44786	-0.63734	-0.48153
40	-0.13466	-0.05981	-0.11422	-0.154	-0.30311	-0.25528	-0.06365	-0.08071	-0.08071	-0.19483	-0.21768	-0.1294	-0.26398	-0.18472	-0.27153	-0.18804	-0.27445	-0.18886
20	-0.02304	-0.00996	0.13217	0.16983	-0.00329	-0.07112	-0.01311	0.02698	0.02698	-0.02426	-0.06223	-0.02036	-0.07573	-0.02758	0.01083	-0.04845	0.00095713	-0.0644
0	0.04495	0.01706	0.09352	0.12027	-0.00937	-0.01804	0.01249	0.01222	0.01222	0.01625	-0.01796	0.02264	-0.01275	0.03316	-0.08799	0.02697	0.01052	-0.00269
-20	-0.0241	0.03719	0.14076	-0.02054	0.13223	0.00612	0.01947	0.03677	0.03677	0.00264	0.03537	0.01446	-0.0142	0.01681	0.05714	0.01282	0.00982	0.01124
-40	0.02976	0.01949	-0.05312	0.11592	-0.04465	-0.02789	0.01936	-0.02802	-0.02802	0.02977	-0.04833	0.00498	0.01729	-0.0288	-0.04753	0.02522	0.07002	0.00915
-60	0.03697	0.03843	-0.06549	0.09801	0.10795	-0.02983	-0.01611	-0.0748	-0.0748	-0.0098	-0.01648	0.00052495	0.00405	-0.0346	-0.07825	-0.00031522	-0.02877	0.000391953
-100	0.03259	-0.01412	0.03612	-0.04605	0.10509	-0.02634	0.01168	-0.10831	-0.10831	-0.00983	0.01491	-0.0039	-0.00364	-0.0578	-0.10632	-0.02769	-0.02579	-0.00028165
R397N
200	-1	-1	-1	-1	-1	-1	-1	-1	-1	-1	-1	-1	-1
180	-0.93379	-0.96082	-0.94011	-0.98994	-1.01889	-1.00686	-1.00031	-0.98517	-0.97324	-1.02625	-1.00038	-0.99428	-1.03024
160	-1.04712	-1.00228	-0.99482	-1.02604	-1.02734	-0.96863	-1.017	-1.03134	-1.03421	-1.03432	-1.0079	-0.99229	-1.07231
140	-0.97467	-0.98573	-0.9652	-0.88674	-1.02909	-0.98312	-1.05114	-1.04284	-0.99962	-1.0073	-0.99864	-0.99159	-1.06055
120	-1.02986	-0.973	-0.93867	-0.91874	-0.98476	-0.94928	-0.99686	-1.00832	-0.95332	-1.00182	-0.97329	-0.95777	-0.9905
100	-0.77535	-0.89791	-0.94049	-0.79591	-0.87693	-0.8818	-0.89656	-0.85189	-0.90131	-0.84797	-0.8986	-0.90648	-0.89246
80	-0.67748	-0.74554	-0.62716	-0.79069	-0.74833	-0.74388	-0.70858	-0.61413	-0.77928	-0.68044	-0.75972	-0.7656	-0.69393
60	-0.46893	-0.53939	-0.30559	-0.37194	-0.45888	-0.47439	-0.44064	-0.27275	-0.55461	-0.4108	-0.52673	-0.56676	-0.41251
40	-0.19632	-0.25253	-0.1282	-0.12141	-0.18741	-0.20576	-0.18196	-0.07332	-0.29037	-0.13321	-0.24896	-0.26995	-0.17767
20	0.05037	-0.02366	0.09962	0.03899	-0.01987	-0.08268	-0.05455	0.02999	-0.14126	-0.06838	-0.06373	-0.06547	-0.03707
0	-0.08317	0.01311	0.12603	0.07099	0.02706	0.00721	0.00583	0.03287	-0.09031	-0.01121	0.00815	-0.01162	0.02649
-20	0.08085	0.01081	0.03701	0.00243	0.00101	-0.01908	-0.01309	0.03315	-0.00889	-0.02104	-0.01314	-0.000568617	0.00887
-40	-0.01219	0.02527	0.00673	0.16299	-0.00542	0.01766	-0.0084	0.0371	-0.02312	-0.01369	-0.00553	-0.000264448	0.02055
-60	-0.05953	0.00454	-0.01101	-0.09388	0.0101	-0.01167	0.00986	0.02594	-0.03866	0.02764	-0.00112	-0.0011	0.000659857
-100	0.0202	0.00794	-0.02264	-0.00968	-0.03587	0.02347	0.0042	-0.00325	0.04035	-0.0173	-0.000528687	-0.01034	0.00682
D91A
200	-1	-1	-1	-1	-1	-1	-1	-1	-1	-1	-1	-1
180	-0.84529	-0.90941	-1.10609	-0.95056	-1.06471	-1.00282	-1.02381	-0.97385	-1.02319	-1.05195	-1.00665	-1.00003
160	-0.97037	-0.93829	-0.95782	-0.9874	-1.07141	-1.00344	-1.0242	-0.91212	-1.05672	-1.03591	-0.96752	-1.00004
140	-0.75343	-1.0232	-1.0162	-0.88848	-1.10952	-1.02295	-1.02256	-0.92448	-1.08195	-1.02159	-1.01686	-0.98593
120	-1.03773	-0.95356	-1.05955	-0.81557	-1.09496	-1.00096	-0.98971	-0.84718	-1.08842	-1.03684	-1.11223	-1.01414
100	-0.79573	-1.00135	-1.1093	-0.69313	-0.97084	-0.97734	-0.93317	-0.74849	-1.02247	-1.01058	-1.06767	-0.98507
80	-0.64956	-0.85692	-0.87824	-0.32167	-0.77309	-0.90194	-0.8263	-0.56859	-0.88818	-0.8608	-0.97256	-0.88111
60	-0.25674	-0.60017	-0.55246	-0.35349	-0.51076	-0.67728	-0.60909	-0.36046	-0.65233	-0.62661	-0.64831	-0.62649
40	-0.12268	-0.27386	-0.29057	-0.16906	-0.19326	-0.35637	-0.32919	-0.1624	-0.27452	-0.29544	-0.31229	-0.23617
20	-0.08831	-0.02351	0.13823	-0.06499	-0.03444	-0.10328	-0.06507	-0.06882	-0.056	0.01442	-0.03998	-0.03324
0	0.06452	0.0691	-0.04822	0.07199	0.02336	0.01369	0.000730305	-0.00255	0.00616	0.02875	0.03021	0.02343
-20	0.03383	0.07866	0.12585	-0.04388	0.0025	-0.00458	-0.00364	-0.01165	0.05054	0.02689	0.03999	-0.01347
-40	0.05664	0.01334	-0.00377	0.02579	-0.000519255	0.00149	0.01919	0.03799	0.00597	0.02138	-0.01915	0.03436
-60	-0.0706	0.04399	0.03011	-0.05607	-0.01691	0.00157	0.01793	0.01906	-0.02332	0.01638	-0.00945	0.02873
-100	-0.01158	-0.01268	-0.03905	-0.03623	-0.01825	0.01244	0.01451	-0.01108	0.02698	-0.00657	-0.0149	-0.00644
D92A
200	-1	-1	-1	-1	-1	-1	-1	-1	-1	-1	-1	-1	-1	-1
180	-1.08936	-0.8291	-1.09178	-1.13561	-0.96863	--	-0.99847	-0.98172	-0.93479	-0.9867	-0.96239	-1.02607	-0.97929	-0.98702
160	-1.06217	-0.95205	-1.03862	-1.12657	-0.94271	-1.07783	-0.99519	-0.9963	-0.98388	-0.98373	-0.96573	-1.00231	-1.00359	-0.9373
140	-1.0635	-1.10945	-1.0109	-1.16095	-1.02215	-1.08611	-1.00929	-1.01586	-1.02127	-1.03941	-0.99783	-1.00493	-1.00898	-0.90825
120	-1.07879	-1.02727	-1.14633	-1.11166	-0.95578	-1.08181	-1.00341	-1.03195	-1.05095	-1.06064	-1.04179	-1.02813	-1.02504	-1.01346
100	-0.99278	-1.06554	-1.15659	-1.09996	-1.10456	-1.01514	-0.9424	-0.99551	-1.0441	-1.0412	-1.03431	-0.99417	-0.9847	-0.92566
80	-0.88152	-0.90129	-1.02078	-0.73687	-0.90769	-0.96144	-0.8555	-0.89495	-0.92015	-0.9467	-0.94851	-1.02294	-0.88953	-0.87402
60	-0.50978	-0.54197	-0.57388	-0.47993	-0.58636	-0.7189	-0.65442	-0.68663	-0.6456	-0.69101	-0.76276	-0.72431	-0.65348	-0.6243
40	-0.17426	-0.22846	-0.32294	-0.04817	-0.15562	-0.39518	-0.36034	-0.34277	-0.22757	-0.37179	-0.42787	-0.40469	-0.32201	-0.34549
20	0.20442	0.00147	-0.07654	0.02734	0.02721	-0.07887	-0.10438	-0.08382	-0.03693	-0.08731	-0.09316	-0.14274	-0.08586	-0.1106
0	0.04953	0.22191	0.10962	0.08155	0.07627	0.04658	-0.01919	0.02854	0.028	0.00214	-0.03192	-0.02986	0.0114	-0.02035
-20	0.16483	0.07847	0.1313	0.00807	0.10784	0.01078	0.00379	0.04153	0.02407	-0.00261	-0.01371	0.01043	0.01064	0.01377
-40	0.02508	-0.05112	0.03245	0.09484	-0.03227	-0.03915	0.00558	0.03206	0.02717	0.00268	-0.00387	-0.02302	0.01282	0.03281
-60	-0.01081	-0.0491	-0.02345	0.0467	-0.00115	-0.0096	-0.00816	0.02846	0.00588	-0.00141	0.000220731	0.02114	0.00127	-0.06113
-100	0.0055	0.09879	-0.1369	0.04441	-0.03203	0.03764	0.00143	0.00143	-0.01808	-0.01425	-0.0047	-0.02679	0.0036	-0.00729
[truncated: 24 more columns]

## Sheet: Fig. 7B
Q208C+FTAPP													Average	s.e.m.
-100	0.99999	0.99765	0.99874	0.99783	0.99999	0.99765	0.99874	0.99783	1.00054	0.99996	0.99717		0.99873	0.000360978
200	0.98012	0.97396	1.00783	1.01007	0.98012	0.97396	1.00783	1.01007	1.00855	1.01005	0.99989		0.99659	0.00478
160	1.0044	1.0018	1.00883	1.01162	1.0044	1.0018	1.00883	1.01162	1.01416	1.01289	1.0254		1.00961	0.00206
120	1.011	1.01519	1.01324	1.01237	1.011	1.01519	1.01324	1.01237	1.02031	1.01786	1.02327		1.015	0.00119
80	1.02137	1.03218	1.01714	1.02161	1.02137	1.03218	1.01714	1.02161	1.01819	1.02559	1.03046		1.02353	0.00173
40	1.03595	1.0452	1.02038	1.04345	1.03595	1.0452	1.02038	1.04345	1.00831	1.0361	1.05635		1.03552	0.00421
0	1.00523	1.00694	0.99982	1.00548	1.00523	1.00694	0.99982	1.00548	1.00102	1.00908	1.00736		1.00476	0.000949451
-60	0.99774	0.99809	1.00057	1.00049	0.99774	0.99809	1.00057	1.00049	1.00047	1.0002	0.99943		0.99944	0.000379176
D91N/D92N+FTAPP
-100	0.99861	0.99949	0.99996	0.99943	0.99941	0.99985	1.00146	1.00031	1.00157				1.00001	0.000324427
200	1.02836	1.05385	1.09205	1.08817	1.1023	1.12157	1.06572	1.06174	1.08201				1.07731	0.00933
160	1.00288	1.00778	1.03249	1.01992	1.05159	1.03253	1.04688	1.03241	1.01917				1.0273	0.00547
120	1.00367	1.0059	1.02407	1.01425	1.02711	1.02434	1.051	1.03462	1.02431				1.02325	0.00483
80	--	1.0055	1.02612	1.01483	1.02865	1.02013	1.04173	1.03403	1.01887				1.02373	0.00403
40	--	1.00039	1.00597	1.00251	1.00479	1.00222	1.00223	1.00705	1.002				1.0034	0.000807651
0	--	0.99854	1.00081	0.99966	1.00001	1.0007	0.99947	1.0001	1.00042				0.99996	0.000261352
-60	--	0.99711	0.99979	0.99999	0.99938	1.00047	0.99939	0.99977	1.00117				0.99964	0.00041634
D91A/D92A
-100	0.9982	0.99682	1.00042	0.99799	0.99911	0.99884	0.99866	0.99955	1.00224	1.00023			0.99921	0.000476804
200	1.03218	1.01381	1.04049	1.04891	1.04627	1.04155	1.04074	1.0208	1.03115	1.06234			1.03782	0.00443
160	1.01331	1.00742	1.0136	1.02288	1.02601	1.02083	1.02448	1.01877	1.02067	1.08702			1.0255	0.00707
120	1.02286	1.01259	1.0124	1.02459	1.02628	1.02207	1.0268	1.01849	1.02306	1.02817			1.02173	0.00177
80	1.04368	1.01677	1.03158	1.02669	1.01707	1.03598	1.04332	1.03476	1.03346	1.04362			1.03269	0.00317
40	1.03721	1.0161	1.02515	1.024	1.01404	1.03891	1.04391	1.03803	1.03284	1.048			1.03182	0.00365
0	0.99916	0.99818	0.99833	1.0014	1.0008	1.00164	1.00254	1.00375	1.00245	1.00206			1.00103	0.000598445
-60	0.99617	0.99562	0.99836	1.00074	1.0009	0.99959	1.00098	1.0002	1.00071	0.99927			0.99925	0.000618996
D91N/D92N+FTAPP
-100	0.99772	0.99956	0.99873	1.00061	0.99803	0.99992	0.99865	1.0016	0.99952	1.00085			0.99952	0.00039863
200	1.02578	1.053	1.08983	1.07911	1.06115	1.05592	1.06	1.04762	1.04678	1.05148			1.05707	0.00558
160	1.0097	1.03191	1.05702	1.04127	1.04394	1.03705	1.02826	1.03377	1.03473	1.05663			1.03743	0.00436
120	1.01067	1.02697	1.03178	1.0368	1.03972	1.02685	1.02248	1.03754	1.04577	1.03079			1.03094	0.00315
80	1.00865	1.03016	1.0263	1.0433	1.04739	1.03126	1.02488	1.05074	1.06306	1.0354			1.03611	0.00489
40	0.99943	1.00609	1.00347	1.01405	1.0161	1.00706	1.00294	1.02005	1.01966	1.01199			1.01008	0.00231
0	0.99883	0.99826	1.00105	1.00173	0.99983	1.00099	1.00029	1.00065	1.0002	0.99945			1.00013	0.000336344
-60	0.99503	0.9997	1.00121	1.00025	1.00139	0.9999	1.00031	1.00021	0.99917	1.0003			0.99975	0.000563339
R397D+FTAPP
-100	1.00066	1.00084	1.00242	1.00116	1.00239	0.99803	0.9984	1.00077	0.99592	0.99447	0.99977		0.99953	0.000774458
200	1.0068	1.00464	1.00633	1.00705	1.0051	1.00511	1.00771	1.01045	1.00079	0.99844	1.00423		1.00515	0.000988457
160	1.00518	1.00427	1.00446	1.00723	1.00534	1.00452	1.00609	1.00622	1.00251	0.99581	1.00581		1.00431	0.00092886
120	1.00527	1.00485	1.00458	1.00571	1.00518	1.00579	1.00473	1.00721	1.00211	0.99936	1.0023		1.00428	0.000661385
80	1.00402	1.00431	1.00444	1.00663	1.00565	1.00131	1.00574	1.00404	1.00075	0.99516	1.00128		1.00303	0.000981283
40	1.0032	1.00348	1.00299	1.00499	1.00224	0.99966	0.99773	1.00111	1.00223	0.99667	1.00182		1.00146	0.000759305
0	1.00251	1.00225	1.00349	1.003	--	0.99836	1.00027	1.00117	0.99667	0.99568	0.99748		1.00009	0.000899155
-60	1.00192	1.00388	1.00452	1.00333	--	0.99771	1.0018	1.00186	0.99941	0.99765	0.99834		1.00104	0.000816467
R397N+FTAPP
-100	1.00152	1.00188	1.00356	1.00158	0.99934	1.00076	1.00076	1.00076	1.03747	1.03697	1.04115		1.01143	0.00527
200	1.0072	1.00754	1.00817	1.01001	1.0418	1.04089	1.04089	1.04089	1.0811	1.07992	1.06827		1.03879	0.00859
160	1.00309	1.00299	1.00408	1.00457	1.0232	1.02192	1.02192	1.02192	1.10653	1.10103	1.07328		1.03496	0.01188
120	1.00347	1.00394	1.00453	1.00504	--	1.01781	1.01781	1.01781	1.11325	1.10227	1.07504		1.0361	0.01371
80	1.00265	1.00319	1.00433	1.00638	--	1.00688	1.00688	1.00688	--	1.0937	1.06918		1.02223	0.01139
40	1.00191	1.0022	1.0045	1.00357	--	0.99922	0.99922	0.99922	--	1.08272	1.06035		1.01699	0.01049
0	1.00366	1.00294	1.00547	1.00417	--	0.99898	0.99898	0.99898	--	1.07278	1.05466		1.01562	0.00925
-60	1.00297	1.00256	1.00368	1.00366	--	0.99973	0.99973	0.99973	--	1.06761	1.05206		1.01464	0.00866

## Sheet: Fig. 7C
Q208C+FTAPP															Average	s.e.m.		∆2-105+FTAPP													Average	s.e.m.		D91N/D92N+FTAPP													Average	s.e.m.
700	-0.000972509	0.00159	0.00157	-0.000530958	-0.000439405	0.000747681	0.000747681	0.000364006	0.000759244	0.00258	-1.50204e-05	0.00185	0.00144	0.000254273	0.000710802	0.000271494		700	-0.000586748	-0.000337362	0.00143	0.00214	-0.00154	-0.000869393	0.00105	0.00121	0.00241	0.000679135	0.000565469	0.00237	0.000710358	0.000378957		700	0.00052917	0.000544429	-6.34193e-05	0.00099206	0.0012	0.00228	0.00105	-7.78437e-05	0.00071907	0.000882089	-0.000296593	0.000560403	0.000693311	0.000199313
700.5	-0.00098145	0.00151	0.00144	-0.000357151	-0.0003438	0.000720859	0.000720859	0.000608146	0.000650048	0.00248	-1.90735e-05	0.00192	0.00139	0.000288844	0.000715809	0.000257329		700.5	-0.000685453	-0.000329971	0.00143	0.00206	-0.00147	-0.000954866	0.000900328	0.00090003	0.00241	0.000606656	0.000815272	0.00231	0.000666241	0.000373276		700.5	0.000340819	0.000459433	-4.64916e-06	0.00115	0.00118	0.0022	0.000979781	-9.05991e-05	0.000669479	0.000892818	-0.000377655	0.000644565	0.000669673	0.000199403
701	-0.00101	0.00151	0.00134	-0.000183225	-0.000208259	0.000540137	0.000540137	0.000805557	0.000621915	0.00252	-0.000171661	0.00184	0.00133	0.000334144	0.000701385	0.000252021		701	-0.000788569	-0.000361443	0.00142	0.00183	-0.0012	-0.00117	0.000736237	0.000726819	0.00258	0.000517011	0.000895321	0.00231	0.000624766	0.000373171		701	0.000190973	0.00035274	8.40425e-05	0.00128	0.00102	0.0022	0.000848114	-0.000118375	0.000475526	0.000988424	-0.000465095	0.000690103	0.000629599	0.000205744
701.5	-0.00116	0.00145	0.00138	-9.46522e-05	-4.55379e-05	0.000312328	0.000312328	0.000880182	0.0007056	0.00265	-0.000264764	0.00179	0.00136	0.000396371	0.000691495	0.000261881		701.5	-0.000859499	-0.000277638	0.0015	0.00147	-0.000914574	-0.00131	0.000821531	0.000628233	0.00267	0.000369906	0.000886559	0.00236	0.000611285	0.000368669		701.5	0.000179768	0.000314236	0.000140905	0.0015	0.000959635	0.00228	0.000837386	-6.06775e-05	0.000281453	0.00105	-0.0004161	0.000586748	0.000638043	0.000214163
702	-0.0012	0.00143	0.0015	-1.69277e-05	-3.45707e-06	0.000244498	0.000244498	0.000947177	0.000707865	0.00269	-0.000228763	0.00167	0.00135	0.000362039	0.000693228	0.000263088		702	-0.00105	2.74181e-06	0.0015	0.00119	-0.000660658	-0.00131	0.000953555	0.000365496	0.00263	0.000203371	0.000882328	0.00227	0.000581433	0.000356929		702	0.000128031	0.000196934	0.000159025	0.00174	0.00101	0.00219	0.000841618	-5.62668e-05	0.000260115	0.000960886	-0.000407577	0.000572443	0.000633265	0.000218878
702.5	-0.00109	0.00153	0.00146	0.0001055	-0.000107288	0.000264883	0.000264883	0.000985146	0.000556231	0.00275	-0.000182152	0.00142	0.00123	0.000263453	0.000674989	0.000255959		702.5	-0.00132	0.000226259	0.00143	0.000977993	-0.000332355	-0.0014	0.000910938	0.000160456	0.00271	7.52211e-05	0.000835538	0.00209	0.000528912	0.000356119		702.5	-4.64916e-06	2.8491e-05	0.000152946	0.00182	0.000962853	0.00196	0.000758767	-0.000231624	0.000306726	0.000901401	-0.00049299	0.000585079	0.000562549	0.000220934
703	-0.0011	0.00155	0.00132	0.00020504	-0.000202894	0.000215769	0.000215769	0.000920892	0.000533223	0.00288	-0.000103712	0.00122	0.0012	0.000282764	0.000652432	0.000256885		703	-0.00154	0.000360966	0.00142	0.000710487	-4.29153e-05	-0.00142	0.000793815	0.000104666	0.00282	-7.82013e-05	0.000756562	0.00202	0.00049297	0.00036314		703	-7.9751e-05	4.6134e-05	0.000103593	0.00175	0.000807047	0.00186	0.000661075	-0.000345111	0.000250578	0.000990689	-0.000516355	0.000449777	0.00049829	0.000218276
703.5	-0.00125	0.00141	0.00113	0.000270724	-0.000264406	0.000231028	0.000231028	0.000886083	0.000581384	0.00291	5.30481e-05	0.00112	0.00123	0.000278473	0.000630255	0.00025664		703.5	-0.00162	0.000598431	0.00147	0.000498414	8.18968e-05	-0.00127	0.000742674	4.06504e-05	0.00283	-0.000199676	0.000807047	0.00205	0.000502909	0.000363627		703.5	5.00679e-06	0.000166297	-0.000125527	0.00174	0.000713229	0.00184	0.000614405	-0.000244498	0.000202417	0.00105	-0.000379682	0.000192881	0.000481024	0.000212227
704	-0.00137	0.00124	0.00093174	0.000455499	-0.000364065	0.000389338	0.000389338	0.00102	0.000549793	0.00285	0.000224829	0.000930727	0.00119	0.000182033	0.000614903	0.000250686		704	-0.00168	0.000764847	0.00134	0.000494003	0.000253558	-0.00106	0.000608504	-2.96831e-05	0.00281	-0.000206113	0.000963748	0.002	0.000521198	0.000354396		704	4.56572e-05	0.000128269	-0.000345588	0.00171	0.000664234	0.00165	0.000493407	-0.00015676	0.000199199	0.000992835	-0.000277221	0.000100017	0.000433574	0.000201243
704.5	-0.0014	0.00116	0.000727415	0.000636578	-0.000394702	0.000500917	0.000500917	0.00119	0.000595093	0.00278	0.000311852	0.000730693	0.00114	6.02007e-05	0.000609568	0.000247225		704.5	-0.00172	0.00065434	0.00114	0.000504375	0.000669003	-0.00101	0.000342309	4.72069e-05	0.00289	-0.000231743	0.00101	0.0019	0.000516335	0.000351874		704.5	0.00011003	2.57492e-05	-0.000444174	0.00151	0.000465989	0.00142	0.000285208	-0.000113964	0.000119328	0.000950277	-0.000232399	0.000186086	0.000356351	0.000180122
705	-0.00154	0.00103	0.00058043	0.000560641	-0.000368595	0.000495672	0.000495672	0.00136	0.000729799	0.00271	0.000396609	0.000705063	0.00121	4.75645e-05	0.000600934	0.000251703		705	-0.00164	0.000369549	0.00115	0.000302792	0.00117	-0.000965714	0.00017637	0.000264406	0.00292	-0.00037241	0.0009076	0.00197	0.00052087	0.000356258		705	0.000280976	5.51939e-05	-0.000547409	0.00132	0.000205874	0.00129	0.0002321	7.236e-05	-1.58548e-05	0.000937521	-4.88162e-05	0.000204086	0.000332753	0.000162893
705.5	-0.00172	0.000817657	0.000522971	0.000448942	-0.00028801	0.000533581	0.000533581	0.0015	0.000797987	0.00257	0.000519514	0.000828087	0.00124	3.24249e-05	0.000595702	0.000254842		705.5	-0.00149	0.000141501	0.00124	0.0001055	0.00151	-0.000902057	0.000140369	0.000386	0.00279	-0.000527978	0.000786722	0.00207	0.000521416	0.000356875		705.5	0.00036633	6.12736e-05	-0.000760317	0.00127	6.87838e-05	0.00118	0.000340462	0.000314355	1.94311e-05	0.000811994	0.000252008	0.000179052	0.000341301	0.00015762
706	-0.00174	0.000742435	0.000378609	0.000432611	-0.000186324	0.000654221	0.000654221	0.00164	0.000757217	0.00246	0.000519395	0.000878692	0.00111	-6.85453e-05	0.000589098	0.000252007		706	-0.00146	-4.82798e-05	0.00126	0.000103235	0.00181	-0.000932097	1.49012e-05	0.000452518	0.00268	-0.000664353	0.000670314	0.00197	0.000487323	0.000360561		706	0.000257254	-2.64645e-05	-0.000900507	0.00118	-1.0848e-05	0.000940204	0.00034678	0.000423551	0.000172496	0.000661194	0.0003438	0.000278115	0.00030533	0.000150602
706.5	-0.00158	0.000905395	0.0002352	0.000528455	-0.000106573	0.000650883	0.000650883	0.00177	0.000789881	0.00243	0.000413418	0.000933707	0.00109	-3.43323e-05	0.000619718	0.000246331		706.5	-0.00142	-0.000323176	0.00137	0.000122428	0.00216	-0.000955582	-0.000202	0.000700116	0.00269	-0.000900865	0.000513434	0.00182	0.000464986	0.00038092		706.5	9.26256e-05	2.89679e-05	-0.000819683	0.000974774	-0.000228763	0.000805616	0.000246763	0.000494242	0.000229955	0.000693023	0.000286162	0.000378609	0.000265191	0.000139057
707	-0.00155	0.000993848	0.000207305	0.000624537	3.68357e-05	0.000512958	0.000512958	0.00187	0.000888944	0.00241	0.000421882	0.00111	0.0012	0.000221372	0.000675291	0.000245251		707	-0.00122	-0.000488877	0.00165	7.34329e-05	0.00234	-0.000812769	-0.000265718	0.00106	0.00261	-0.00117	0.000394583	0.00181	0.000498528	0.00039333		707	5.14984e-05	0.000212431	-0.000735521	0.000886559	-0.000374079	0.000839591	0.000270128	0.000725746	0.000248075	0.000682533	0.000262737	0.000294328	0.000280336	0.000139242
707.5	-0.00163	0.000934601	0.000211835	0.000733018	0.000195026	0.00052011	0.00052011	0.00195	0.00085032	0.00237	0.000523686	0.0012	0.00127	0.000385404	0.000716669	0.00024717		707.5	-0.00102	-0.000391722	0.00192	0.000200033	0.00237	-0.000657439	-0.000284731	0.00122	0.00234	-0.0013	0.000424564	0.00171	0.000543679	0.000382116		707.5	1.26362e-05	0.000282645	-0.000670075	0.000924587	-0.000391364	0.000854373	0.000312626	0.000950813	0.000326753	0.000546396	0.000196636	0.000180006	0.000293836	0.000143261
708	-0.00155	0.000920177	0.000112176	0.000881195	0.000252604	0.000651121	0.000651121	0.002	0.00074029	0.00233	0.00051105	0.00109	0.00123	0.000362873	0.000727641	0.000241502		708	-0.000927687	-0.000293851	0.00204	0.000414371	0.00246	-0.000674844	-0.00039959	0.00117	0.00209	-0.00134	0.000448167	0.0015	0.000539889	0.000373447		708	-0.00011766	0.000248194	-0.000480413	0.000890493	-0.000491381	0.000698447	0.000261426	0.00103	0.000302076	0.00049758	4.73261e-05	0.000106335	0.000249386	0.000139377
708.5	-0.00137	0.00102	-3.45707e-05	0.000987649	0.000260711	0.000645638	0.000645638	0.00193	0.000715613	0.00232	0.000494123	0.000957191	0.00122	0.000367403	0.000726287	0.000232378		708.5	-0.000778198	-0.000306845	0.00221	0.000476956	0.00252	-0.000752091	-0.000520885	0.00116	0.00201	-0.00142	0.000338078	0.00143	0.000530014	0.000381216		708.5	-0.000145555	0.000330925	-0.000290394	0.000863314	-0.000736237	0.000563979	0.000240147	0.00109	0.000147104	0.000633538	-1.23978e-05	-5.78165e-05	0.000219097	0.00014879
709	-0.00131	0.00106	-0.000137329	0.00102	0.000187516	0.000620365	0.000620365	0.00179	0.000690937	0.00231	0.000549316	0.000880778	0.00128	0.000351906	0.000708427	0.000228681		709	-0.000569463	-0.000275373	0.00241	0.000468731	0.00236	-0.000762939	-0.000489056	0.00112	0.00198	-0.00154	0.000251532	0.00156	0.000542194	0.000382359		709	1.43051e-05	0.000443816	-0.000232816	0.00103	-0.000928044	0.00057888	0.000371873	0.00123	4.27961e-05	0.000771821	5.80549e-05	-0.000408649	0.000246992	0.000177891
709.5	-0.00125	0.00107	-0.000202298	0.00103	6.75917e-05	0.000690699	0.000690699	0.00168	0.00052917	0.00226	0.000551581	0.000687599	0.00134	0.000157833	0.000664754	0.000227444		709.5	-0.000554562	-0.000261545	0.0024	0.000533104	0.00208	-0.000777602	-0.000397563	0.000963807	0.00191	-0.00162	0.000228941	0.00165	0.000513285	0.000372618		709.5	0.000116587	0.000405192	-0.000160217	0.00124	-0.00107	0.000591516	0.000473857	0.00131	3.67165e-05	0.000765383	5.79953e-05	-0.000613213	0.000262539	0.000200825
710	-0.00112	0.00126	-0.000320554	0.00106	-2.39611e-05	0.000744104	0.000744104	0.00159	0.000365496	0.00223	0.000466824	0.000379443	0.00138	-8.34465e-05	0.000619228	0.000231011		710	-0.000746369	-0.00039947	0.00232	0.000526786	0.00195	-0.000836492	-0.000427425	0.000934243	0.00189	-0.00168	7.24792e-05	0.00169	0.000440826	0.000378113		710	4.43459e-05	0.000268221	-2.8491e-05	0.0013	-0.00129	0.000480294	0.000488579	0.00126	-3.40939e-05	0.000784576	-5.93066e-05	-0.00062418	0.000215863	0.000212199
710.5	-0.000984192	0.00146	-0.000314832	0.000998735	6.00815e-05	0.000665426	0.000665426	0.00151	0.000301242	0.0022	0.000445724	0.000150263	0.0015	-0.000187755	0.000604161	0.000230342		710.5	-0.000857353	-0.000526667	0.00234	0.000310421	0.00192	-0.000769377	-0.000429571	0.00111	0.00187	-0.00182	-0.000181615	0.00183	0.000400479	0.000394603		710.5	5.72205e-05	0.000177979	2.58684e-05	0.00131	-0.00152	0.000402927	0.000601113	0.00132	-0.000167489	0.000924885	-0.000101984	-0.000693083	0.000194723	0.000234027
711	-0.000968814	0.00142	-0.000234127	0.000908256	0.000153422	0.000687599	0.000687599	0.00156	0.000293136	0.00209	0.000511527	0.000120878	0.00159	-0.00028944	0.00060944	0.000227159		711	-0.000887275	-0.000512838	0.00232	6.83069e-05	0.0018	-0.000569701	-0.000344515	0.00127	0.0017	-0.00185	-0.000306129	0.0019	0.000382389	0.000389254		711	0.000121236	6.23465e-05	1.80006e-05	0.00131	-0.00158	0.000366211	0.00080514	0.00144	-0.000158072	0.000976026	1.95503e-05	-0.000854492	0.000210986	0.000250537
711.5	-0.000929952	0.00126	-0.000229716	0.000888944	0.000112653	0.000879288	0.000879288	0.0017	0.000209689	0.00196	0.000571132	8.69632e-05	0.00152	-0.000441909	0.000604774	0.000226712		711.5	-0.00105	-0.000503182	0.00215	-9.4533e-05	0.00167	-0.000433922	-0.000310481	0.00125	0.00153	-0.00169	-0.000392556	0.00174	0.000322411	0.000366655		711.5	0.000115395	-0.000140667	0.00011301	0.0012	-0.00153	0.000227451	0.000894368	0.00139	5.11408e-05	0.000907958	-6.02007e-06	-0.000927567	0.000191137	0.000243749
712	-0.000752807	0.00118	-0.00029397	0.000846863	9.39369e-05	0.00104	0.00104	0.00178	0.00010848	0.00186	0.000586152	8.22544e-06	0.00138	-0.000491142	0.000599039	0.00022287		712	-0.00122	-0.000650764	0.00201	-0.000233889	0.00165	-0.00039649	-0.000461519	0.00127	0.0015	-0.00156	-0.000551403	0.00157	0.00024349	0.000363688		712	0.000192642	-0.000254035	0.00025928	0.00105	-0.00155	9.95398e-05	0.000885904	0.0012	0.000150442	0.000922859	-0.000191569	-0.000845551	0.000160038	0.000234059
712.5	-0.000673771	0.0011	-0.000324726	0.000788093	0.000219226	0.00108	0.00108	0.00178	3.19481e-05	0.00178	0.000662684	7.84397e-05	0.00138	-0.000377178	0.000614899	0.000213841		712.5	-0.00124	-0.000772476	0.00195	-0.000338793	0.00161	-0.000353217	-0.000525236	0.00139	0.00146	-0.00148	-0.000623345	0.00155	0.000219092	0.000363885		712.5	0.00036788	-0.000213504	0.000290155	0.000999093	-0.00152	0.000133753	0.00103	0.00116	6.4373e-05	0.00104	-0.000289619	-0.000862122	0.000183672	0.000238902
713	-0.000756502	0.000946641	-0.000282764	0.000752568	0.000334024	0.00112	0.00112	0.00187	-4.04119e-05	0.00171	0.000749707	0.000212669	0.00145	-0.000320792	0.000632448	0.00021405		713	-0.00126	-0.000781298	0.00187	-0.000317454	0.00145	-0.000257015	-0.000395417	0.00142	0.00127	-0.00136	-0.000540316	0.00153	0.00021866	0.000343845		713	0.000425458	-0.000198603	0.000299931	0.00105	-0.00141	0.000154972	0.00121	0.00127	-1.41859e-05	0.00106	-0.00027889	-0.000979304	0.000215193	0.000247909
713.5	-0.00083518	0.000865459	-0.000194669	0.000703692	0.000336885	0.00118	0.00118	0.00195	-0.000172734	0.00171	0.000688195	0.00018543	0.00141	-0.000375986	0.000615729	0.00022152		713.5	-0.00138	-0.000869393	0.00176	-0.000229597	0.00139	-0.000316501	-0.000276387	0.00143	0.00109	-0.0013	-0.000521064	0.00138	0.00017946	0.000333401		713.5	0.000286818	-0.000301003	0.000457406	0.00115	-0.00138	6.09159e-05	0.00134	0.00126	-7.16448e-05	0.00103	-0.000342906	-0.000944018	0.000211418	0.000254257
714	-0.000890732	0.000934124	8.61883e-05	0.000566959	0.000404954	0.00107	0.00107	0.00192	-0.000258088	0.00175	0.000614047	0.000105023	0.00143	-0.000302553	0.000607137	0.000217684		714	-0.00145	-0.00109	0.00178	-0.000188828	0.00149	-0.000348687	-0.000197768	0.00156	0.001	-0.00145	-0.000682235	0.0013	0.000143821	0.000351949		714	0.000128746	-0.000330925	0.000676751	0.00129	-0.00145	-2.46763e-05	0.00147	0.00117	-0.000257373	0.00114	-0.00050509	-0.000805855	0.000208666	0.000270209
714.5	-0.00108	0.000983477	0.000508428	0.000456452	0.000521302	0.000807047	0.000807047	0.00187	-0.00038445	0.00179	0.000618219	0.000154197	0.00151	-0.000143766	0.000601543	0.000218239		714.5	-0.00143	-0.00119	0.00197	-0.000180125	0.00148	-0.000282526	-3.40343e-05	0.00159	0.000881016	-0.00157	-0.000845194	0.00134	0.000142982	0.000365739		714.5	7.05719e-05	-0.000262618	0.000774145	0.00148	-0.00142	-4.18425e-05	0.00172	0.00116	-0.000400186	0.0012	-0.000569284	-0.000822544	0.000240922	0.000290102
715	-0.00137	0.000949502	0.000807285	0.000415564	0.000414729	0.000716209	0.000716209	0.00189	-0.000600576	0.00183	0.000556588	0.000184059	0.00145	-8.58307e-05	0.000562302	0.000235355		715	-0.00152	-0.00103	0.00216	-4.92334e-05	0.00131	-0.000216484	0.000246763	0.00138	0.000653923	-0.00152	-0.00098896	0.00129	0.000142222	0.000357656		715	-8.76188e-05	-0.000260115	0.000877857	0.00169	-0.00126	-0.000118613	0.00188	0.00114	-0.000326753	0.0011	-0.000582039	-0.000979304	0.000256677	0.000301558
715.5	-0.00148	0.00104	0.000920415	0.000483513	0.000234842	0.000739217	0.000739217	0.00182	-0.000764489	0.00192	0.00038898	3.11732e-05	0.00126	-0.000147939	0.000513243	0.000247676		715.5	-0.00164	-0.000834346	0.00229	0.000220656	0.00118	-0.000246286	0.000355303	0.00108	0.000539362	-0.00143	-0.00118	0.00118	0.000126759	0.000352397		715.5	-0.00027287	-0.000244975	0.00105	0.00177	-0.0012	-0.000254869	0.0018	0.00102	-0.000280619	0.00104	-0.000725091	-0.00106	0.000221213	0.000306668
716	-0.00145	0.00126	0.00102	0.000481963	0.000157118	0.000610948	0.000610948	0.00171	-0.000799179	0.00201	0.000299931	-0.000143051	0.00119	-8.73804e-05	0.000489554	0.000251081		716	-0.00167	-0.000734329	0.0025	0.000407219	0.00116	-0.000287056	0.000229657	0.000894308	0.00060302	-0.00138	-0.00137	0.00116	0.000125701	0.00036227		716	-0.000298142	-9.29832e-05	0.00121	0.00184	-0.0012	-0.000284791	0.00168	0.000955105	-0.000410914	0.0011	-0.000868082	-0.00107	0.000212386	0.00031261
716.5	-0.0015	0.00129	0.00111	0.000478864	5.61476e-05	0.000504255	0.000504255	0.00169	-0.00086832	0.00201	0.000335932	-0.000172675	0.00113	2.46763e-05	0.00047063	0.000255167		716.5	-0.0017	-0.00056839	0.00267	0.000505924	0.00114	-0.000334382	0.000135899	0.000729561	0.000643313	-0.00128	-0.0014	0.00125	0.000149508	0.000367931		716.5	-0.000291228	4.80413e-05	0.00124	0.00195	-0.00109	-0.000208139	0.00163	0.000989318	-0.000470877	0.00115	-0.000797749	-0.00118	0.000248308	0.000315146
717	-0.00162	0.00105	0.000992656	0.000471234	-0.000123024	0.000564218	0.000564218	0.00173	-0.00102	0.00199	0.000293493	-0.000168383	0.000912189	-4.54187e-05	0.000399143	0.000260029		717	-0.00186	-0.00038588	0.00261	0.00054872	0.00115	-0.000530958	0.000142217	0.000445604	0.000683606	-0.00114	-0.00141	0.00129	0.00012886	0.000366818		717	-0.000378013	7.62939e-06	0.00127	0.00202	-0.000881195	-0.000216842	0.00156	0.00092721	-0.000410914	0.00114	-0.000723064	-0.00128	0.000253305	0.000311497
717.5	-0.00158	0.000819325	0.000796914	0.00040853	-0.00019896	0.000669479	0.000669479	0.00162	-0.00109	0.00204	9.41753e-05	-0.000232279	0.000680566	-0.000214696	0.000320605	0.000256967		717.5	-0.00205	-0.000386953	0.00245	0.00043714	0.00132	-0.000759482	3.78489e-05	0.000193834	0.000876844	-0.00111	-0.00151	0.00129	6.53565e-05	0.000377871		717.5	-0.000479817	-6.28233e-05	0.00136	0.00203	-0.000793934	-0.000255346	0.0014	0.000648618	-0.000441194	0.00127	-0.000750899	-0.0012	0.000227054	0.00030744
718	-0.00135	0.000629663	0.000672936	0.000316501	-0.000133753	0.000670552	0.000670552	0.00148	-0.00102	0.00203	-6.28233e-05	-0.000198603	0.000562668	-0.000299096	0.000284118	0.000238987		718	-0.00222	-0.000479937	0.00239	0.000124216	0.00148	-0.000885606	-3.47495e-05	0.000116944	0.0011	-0.00112	-0.00159	0.00136	2.04494e-05	0.000396453		718	-0.000490308	-5.24521e-06	0.00133	0.00205	-0.000777006	-0.000193715	0.00135	0.000445127	-0.000590444	0.00145	-0.000625074	-0.00107	0.000239645	0.000303708
718.5	-0.00125	0.000320315	0.00056994	0.000196218	-0.000115514	0.000688076	0.000688076	0.00145	-0.00099194	0.00205	-0.000151873	2.43187e-05	0.000513315	-0.000381947	0.000257837	0.000232137		718.5	-0.0024	-0.000451446	0.00232	-0.000130773	0.00143	-0.000938892	2.47955e-05	0.000146985	0.00117	-0.00105	-0.00156	0.00145	8.84136e-07	0.00040201		718.5	-0.000550032	1.60933e-05	0.00125	0.00208	-0.000649452	-0.000104427	0.00129	0.000374317	-0.000623822	0.00143	-0.000379741	-0.00107	0.000256141	0.000293569
719	-0.00128	-5.50747e-05	0.000397444	-1.01328e-05	-0.000196338	0.000779867	0.000779867	0.0014	-0.00104	0.00215	-0.000268579	0.00023216	0.000442505	-0.000638366	0.000192702	0.000244644		719	-0.00266	-0.000391006	0.00209	-0.000220895	0.00136	-0.00106	5.66244e-06	0.000198603	0.00117	-0.000964046	-0.00151	0.0014	-4.87069e-05	0.000400588		719	-0.000740051	-0.000118017	0.00123	0.00206	-0.000455856	-0.000187874	0.00115	0.000239372	-0.000607371	0.00118	-0.000251889	-0.00111	0.000198921	0.000282195
719.5	-0.00121	-0.000291109	0.000356197	-0.000322938	-0.000130057	0.000747442	0.000747442	0.00123	-0.001	0.00226	-0.000342727	0.000276327	0.000511289	-0.000770092	0.000147164	0.000248649		719.5	-0.00285	-0.000354052	0.00192	-0.000351429	0.00145	-0.00111	-0.000200987	0.000422955	0.00126	-0.000970483	-0.00156	0.00136	-8.23041e-05	0.000411384		719.5	-0.000911117	-0.00019896	0.00117	0.00202	-0.000400186	-0.000273466	0.000985563	-2.6226e-05	-0.000678301	0.000869691	-0.000252068	-0.00101	0.000107224	0.000270888
720	-0.00114	-0.000400662	0.000509977	-0.000585556	2.38419e-07	0.000608325	0.000608325	0.00114	-0.000959992	0.0023	-0.000321627	0.000397086	0.000644207	-0.000736117	0.000147372	0.000248588		720	-0.00288	-0.000203848	0.00186	-0.000434756	0.00153	-0.00103	-0.000345826	0.000741005	0.00138	-0.000895858	-0.00157	0.00141	-3.62794e-05	0.000419079		720	-0.000962615	-0.000168681	0.000949264	0.00202	-0.000293016	-0.000256538	0.000957966	-0.000242352	-0.000734448	0.000550687	-0.000213742	-0.00107	4.49469e-05	0.000262245
720.5	-0.00121	-0.000640273	0.000638247	-0.000731945	1.52588e-05	0.000588894	0.000588894	0.00123	-0.00102	0.00241	-0.000342727	0.000643432	0.00065279	-0.000738144	0.000148211	0.000268017		720.5	-0.00281	3.80278e-05	0.00171	-0.000443339	0.00146	-0.00106	-0.000379801	0.000858426	0.00138	-0.000723243	-0.00151	0.00141	-5.5333e-06	0.00040725		720.5	-0.000896573	-0.000174522	0.00073123	0.002	-4.50611e-05	-0.00024569	0.000966489	-0.000400782	-0.000642657	0.000229716	-0.000239432	-0.00133	-4.52002e-06	0.000258428
721	-0.00128	-0.000905275	0.00061655	-0.000837564	-3.82662e-05	0.000650644	0.000650644	0.00129	-0.00101	0.00261	-0.000482678	0.000783384	0.000569344	-0.000726938	0.000134928	0.000290093		721	-0.00273	0.000130653	0.00153	-0.000466943	0.00141	-0.00129	-0.000515997	0.000800848	0.00146	-0.000561357	-0.00151	0.00124	-4.18176e-05	0.000397255		721	-0.000832319	-0.000190854	0.000541449	0.00194	0.000164986	-0.000320196	0.000851631	-0.000693917	-0.000546694	3.63588e-05	-0.000446558	-0.00152	-8.42412e-05	0.000259108
721.5	-0.00118	-0.000950217	0.000683427	-0.000994682	1.66893e-05	0.000605822	0.000605822	0.0012	-0.000859737	0.00272	-0.000508189	0.000676692	0.000573516	-0.000587225	0.000143626	0.000288746		721.5	-0.00259	1.80006e-05	0.00146	-0.000569582	0.0014	-0.00144	-0.000771224	0.000834703	0.00165	-0.000480413	-0.00158	0.00115	-7.67012e-05	0.000400683		721.5	-0.00070405	-6.4373e-05	0.000341535	0.00194	0.000249267	-0.000360847	0.000755966	-0.00103	-0.00061202	8.73208e-05	-0.000664473	-0.00155	-0.000134538	0.000264631
722	-0.00103	-0.000924587	0.000850439	-0.00105	5.36442e-05	0.000531197	0.000531197	0.00112	-0.000755072	0.00276	-0.000432014	0.000595808	0.000678539	-0.000499368	0.000172973	0.000283189		722	-0.00248	-7.61747e-05	0.00148	-0.000558853	0.00122	-0.00147	-0.000911474	0.000962377	0.00174	-0.000397325	-0.00157	0.00114	-7.62045e-05	0.000398107		722	-0.000605822	0.000134468	0.000122786	0.00198	0.000341535	-0.000406027	0.000745296	-0.0011	-0.000728846	0.000216961	-0.000671029	-0.0016	-0.000130912	0.000272204
722.5	-0.000989676	-0.00101	0.000931025	-0.0011	-8.79765e-05	0.000576019	0.000576019	0.00111	-0.000765562	0.00274	-0.000457406	0.000551283	0.000661254	-0.00060904	0.000151753	0.0002877		722.5	-0.00248	-0.000141263	0.00145	-0.000411272	0.000879288	-0.00152	-0.000919819	0.000915289	0.00179	-0.000233293	-0.00155	0.00105	-9.69023e-05	0.000387823		722.5	-0.000654697	0.000209451	-1.88351e-05	0.00194	0.000392199	-0.000585437	0.000651777	-0.00104	-0.000760078	0.000231862	-0.000575066	-0.00171	-0.000160158	0.00027269
723	-0.000899434	-0.00102	0.000937581	-0.00123	-0.000314355	0.00065279	0.00065279	0.00102	-0.000691772	0.00269	-0.000525236	0.000368416	0.00048995	-0.000822186	9.38475e-05	0.000288357		723	-0.00251	-0.000362277	0.0015	-0.000366449	0.000649095	-0.00159	-0.00103	0.000844955	0.00195	-0.000150084	-0.00168	0.000914931	-0.000152946	0.000396728		723	-0.000729203	0.000271678	-0.000139713	0.00184	0.000248551	-0.000779629	0.00049454	-0.00106	-0.00079	0.000244558	-0.000577331	-0.00163	-0.000217363	0.000263538
723.5	-0.000673175	-0.000883937	0.00102	-0.00135	-0.00051558	0.000580907	0.000580907	0.000936329	-0.000484467	0.00253	-0.000491381	0.000225782	0.00034833	-0.000934839	6.38834e-05	0.000275208		723.5	-0.00248	-0.000612855	0.00168	-0.000450015	0.000557661	-0.00161	-0.00125	0.000868201	0.00204	-9.85861e-05	-0.00184	0.00087893	-0.000192816	0.000414486		723.5	-0.000680089	0.000470519	-0.000310063	0.00185	8.98838e-05	-0.000809669	0.000434995	-0.00108	-0.000878334	0.000314713	-0.000613868	-0.00142	-0.000219549	0.00025999
724	-0.000483513	-0.000834823	0.00108	-0.00135	-0.000707269	0.00052464	0.00052464	0.000957012	-0.000386596	0.00237	-0.000484943	0.000297904	0.000256062	-0.00102	5.28608e-05	0.000267997		724	-0.0025	-0.000608921	0.00178	-0.000463128	0.000374556	-0.00154	-0.00141	0.000842571	0.00196	7.65324e-05	-0.00192	0.000912666	-0.000208651	0.000417801		724	-0.000620604	0.000684381	-0.000463009	0.00183	0.000115037	-0.000786185	0.000367224	-0.000995517	-0.000885487	0.000242531	-0.000567019	-0.00138	-0.000204737	0.000257127
724.5	-0.000436425	-0.000935435	0.000943422	-0.00133	-0.000920415	0.000602961	0.000602961	0.000905454	-0.000342369	0.00233	-0.000571847	0.000406146	3.96967e-05	-0.00122	5.14729e-06	0.000273609		724.5	-0.0026	-0.00047636	0.00169	-0.000433326	0.000204206	-0.00165	-0.00155	0.000753164	0.00184	0.000249267	-0.00202	0.000815153	-0.000264451	0.000418448		724.5	-0.000723124	0.000693083	-0.000452399	0.00169	0.000189662	-0.000807405	0.000118673	-0.000905573	-0.000783443	-3.36766e-05	-0.000522256	-0.00138	-0.000242824	0.00024109
725	-0.000278354	-0.000946403	0.000748158	-0.00144	-0.000980139	0.000687361	0.000687361	0.000657678	-0.000156283	0.00228	-0.000654459	0.000397205	-0.000118732	-0.00136	-3.43408e-05	0.000273748		725	-0.00264	-0.000439525	0.0016	-0.000542521	0.000170469	-0.00176	-0.00174	0.000851512	0.00187	0.000206709	-0.00216	0.000725985	-0.000321512	0.000430203		725	-0.000813007	0.00065887	-0.000363946	0.00155	0.000160217	-0.000771403	-0.000176489	-0.000959039	-0.00076592	-0.000233233	-0.000526607	-0.00122	-0.000289107	0.000223631
725.5	-1.32322e-05	-0.000835419	0.000656724	-0.00149	-0.000846505	0.000632286	0.000632286	0.000458777	6.90222e-05	0.00224	-0.000648022	0.000420511	-8.66652e-05	-0.00136	-1.2551e-05	0.000262533		725.5	-0.00259	-0.000460386	0.00149	-0.000732899	0.000102997	-0.00173	-0.00183	0.0011	0.00197	0.000134468	-0.00214	0.000836134	-0.000321567	0.00043637		725.5	-0.000768542	0.000697136	-0.00030899	0.00145	0.000126719	-0.00062871	-0.000386536	-0.000931263	-0.000840902	-0.000239611	-0.000483871	-0.00095737	-0.000272597	0.000208319
726	0.00012207	-0.00080955	0.000567436	-0.00141	-0.000753284	0.000614882	0.000614882	0.00039196	0.000112176	0.00224	-0.000671268	0.000507832	-3.52859e-05	-0.00138	8.57455e-06	0.000257929		726	-0.00262	-0.000462651	0.00117	-0.000863433	-9.42945e-05	-0.0017	-0.00169	0.00121	0.00194	0.000207067	-0.00197	0.000910521	-0.000329221	0.000423158		726	-0.000826597	0.000604987	-0.000194073	0.00131	0.000203967	-0.000528574	-0.000515819	-0.000755787	-0.000775337	-0.000277936	-0.000387669	-0.000782371	-0.000244175	0.00018817
726.5	0.000131726	-0.000839233	0.00045526	-0.0014	-0.000694633	0.000693083	0.000693083	0.000325322	0.00011611	0.0023	-0.00080055	0.000499308	-5.24521e-05	-0.00154	-7.39098e-06	0.0002672		726.5	-0.00257	-0.000546336	0.000731826	-0.00103	-0.000264049	-0.0018	-0.00148	0.00119	0.00193	0.000271201	-0.00185	0.000817299	-0.00038292	0.000403371		726.5	-0.001	0.000359058	-7.95126e-05	0.0011	0.000193834	-0.000528455	-0.000698388	-0.000691712	-0.000633001	-0.000420392	-0.000385463	-0.000678182	-0.000289053	0.000169976
727	0.000243425	-0.000676513	0.000458598	-0.00155	-0.000577211	0.000666738	0.000666738	0.000197411	0.000168681	0.00233	-0.000902116	0.000388861	7.60555e-05	-0.00175	-1.81241e-05	0.000276152		727	-0.00235	-0.000783682	0.000374198	-0.00131	-0.000425577	-0.00191	-0.00138	0.00115	0.00197	0.00024569	-0.00173	0.000702858	-0.000453452	0.000389526		727	-0.00107	0.000267148	-5.57899e-05	0.000957727	-2.98023e-05	-0.000475049	-0.000798106	-0.000787854	-0.000639677	-0.000511765	-0.00043875	-0.000516653	-0.000341391	0.000159278
727.5	0.000401974	-0.000347137	0.000639439	-0.00166	-0.000512362	0.000625372	0.000625372	0.000140131	0.000175834	0.0024	-0.00084281	0.000252962	0.000324488	-0.00196	1.83795e-05	0.000287226		727.5	-0.00213	-0.000933409	0.000149369	-0.00152	-0.00072372	-0.00188	-0.00135	0.00119	0.00187	0.00027132	-0.00153	0.000670791	-0.000491853	0.000374239		727.5	-0.00105	0.00031662	-0.000124931	0.000855803	-0.000226021	-0.000400424	-0.000793636	-0.0008564	-0.00076139	-0.000624418	-0.00035125	-0.000490904	-0.000375678	0.000154927
728	0.000381827	-6.67572e-05	0.000807881	-0.00173	-0.000584126	0.000690699	0.000690699	0.000106454	0.000137806	0.00253	-0.000707269	0.000123441	0.000448823	-0.00218	4.58317e-05	0.000305472		728	-0.00205	-0.000942349	-1.0848e-05	-0.00149	-0.00109	-0.00189	-0.00127	0.00112	0.00168	0.000358701	-0.00138	0.000573158	-0.000534063	0.00035621		728	-0.00107	0.00027442	-0.000173211	0.000644684	-0.00036478	-0.000445247	-0.000878453	-0.000845611	-0.000797391	-0.00087291	-0.000216722	-0.000650287	-0.000449965	0.000149003
728.5	0.000287056	0.000175595	0.000916719	-0.00188	-0.000594854	0.000726104	0.000726104	4.46439e-05	0.000144839	0.0026	-0.000576019	-2.31266e-05	0.000461817	-0.0023	5.06852e-05	0.000318896		728.5	-0.00197	-0.000989795	-0.000113249	-0.00136	-0.00138	-0.00196	-0.00131	0.001	0.00156	0.000281811	-0.00148	0.000314236	-0.000617479	0.000342031		728.5	-0.00106	0.000157475	-0.000124931	0.000393033	-0.000548124	-0.000539064	-0.00103	-0.000920534	-0.000838161	-0.00102	-0.000234067	-0.00083971	-0.000550643	0.000142743
729	0.000294089	0.000568032	0.00111	-0.00191	-0.000439644	0.000659227	0.000659227	1.41263e-05	0.000192285	0.00251	-0.000362158	-0.00013566	0.0004704	-0.00223	0.000100097	0.0003135		729	-0.00181	-0.00107	-0.000106931	-0.0013	-0.00159	-0.00182	-0.00148	0.00103	0.00152	0.000130534	-0.00162	9.77516e-05	-0.000666971	0.000334993		729	-0.000870347	0.000155807	-0.000138164	0.000215888	-0.00071454	-0.000455856	-0.00101	-0.00103	-0.00103	-0.000917733	-0.000340998	-0.000898719	-0.000585924	0.000133337
729.5	0.000328302	0.00102	0.00136	-0.00166	-0.000249624	0.000622869	0.000622869	7.90954e-05	0.000153303	0.00241	-0.000201225	-0.000122845	0.000440359	-0.00203	0.000197623	0.000298783		729.5	-0.00171	-0.00108	-7.30753e-05	-0.00123	-0.00184	-0.00149	-0.00148	0.0011	0.00138	0.00011766	-0.00166	1.4782e-05	-0.000661835	0.000326036		729.5	-0.000662923	0.00016439	-0.000148773	3.63588e-05	-0.00079596	-0.000180721	-0.000939786	-0.000976086	-0.00117	-0.000690579	-0.000383675	-0.000889182	-0.000552833	0.000126173
730	0.000213385	0.00127	0.00144	-0.0013	-9.35793e-05	0.000721216	0.000721216	0.00011009	7.06911e-05	0.00236	-0.000222325	-1.60933e-06	0.000236869	-0.00191	0.000258284	0.000286189		730	-0.00176	-0.00116	-9.70364e-05	-0.00118	-0.00208	-0.00132	-0.00133	0.00103	0.00122	0.000183582	-0.0017	-0.000139952	-0.000693883	0.000318254		730	-0.000583529	8.10623e-06	-0.000112295	-0.00029695	-0.000794411	-4.6134e-05	-0.000931442	-0.000820041	-0.00119	-0.000546217	-0.000488222	-0.000921965	-0.000560512	0.00011196
730.5	0.000128269	0.00139	0.00141	-0.00103	8.52346e-05	0.000826597	0.000826597	7.15256e-06	7.58171e-05	0.00229	-0.000207424	-3.8147e-06	7.4029e-05	-0.00176	0.000294115	0.000273076		730.5	-0.00181	-0.00149	-6.81877e-05	-0.00125	-0.00216	-0.00131	-0.00131	0.000946999	0.00117	0.00015378	-0.00178	-0.000362515	-0.00077347	0.000320787		730.5	-0.000493526	-0.000148535	-9.70364e-05	-0.000613093	-0.000882387	-3.52859e-05	-0.000925183	-0.000783622	-0.00128	-0.000352979	-0.000684738	-0.000747681	-0.000587111	0.000108661
731	0.000122309	0.00161	0.00143	-0.000748634	0.000205755	0.00080657	0.00080657	-8.70824e-05	7.89165e-05	0.00219	-6.07967e-06	-6.13928e-05	2.47955e-05	-0.00153	0.00034526	0.000257009		731	-0.00184	-0.00183	3.50475e-05	-0.00123	-0.00215	-0.00122	-0.00134	0.00099802	0.00111	0.000217795	-0.00174	-0.000389934	-0.000781323	0.000328886		731	-0.000348449	-0.000147104	-0.000182033	-0.000797153	-0.000993609	9.41753e-06	-0.000897527	-0.000732303	-0.00149	-0.000163734	-0.000765741	-0.000370383	-0.000573466	0.000128328
731.5	1.41859e-05	0.00183	0.00136	-0.000396013	0.000229716	0.000822306	0.000822306	-0.000111341	-4.64916e-05	0.0021	0.000216484	-7.21216e-05	-5.01871e-05	-0.00144	0.000376659	0.000249497		731.5	-0.00202	-0.00205	5.6982e-05	-0.000925779	-0.0022	-0.00106	-0.00131	0.00099802	0.000914991	0.00036931	-0.00153	-0.00026679	-0.000752514	0.000330668		731.5	-0.000301838	-0.000121951	-0.00017941	-0.00101	-0.000979304	1.77622e-05	-0.000908196	-0.000516295	-0.00161	-0.000201941	-0.000756979	-3.57628e-05	-0.000550404	0.000145206
732	-0.000196338	0.00189	0.00113	-0.000115752	0.000282168	0.000893116	0.000893116	-0.000168025	-0.000175834	0.00203	0.000267625	-4.44651e-05	-0.000193715	-0.00141	0.000362937	0.000245881		732	-0.00228	-0.0022	4.93526e-05	-0.00054276	-0.00224	-0.00104	-0.00129	0.000840306	0.000719726	0.000365257	-0.00134	-0.000275135	-0.000768448	0.000327999		732	-0.000434518	-0.000164986	-0.000136256	-0.00124	-0.000952244	-8.03471e-05	-0.00104	-0.000270247	-0.00153	-0.000505984	-0.000850618	0.000118375	-0.000589952	0.000150247
732.5	-0.000365019	0.00195	0.000878334	-7.9155e-05	0.000512838	0.000815868	0.000815868	-0.000200331	-0.000152111	0.00186	0.000342011	-8.50558e-05	-0.000270724	-0.00127	0.000339202	0.00023448		732.5	-0.00237	-0.00231	9.5129e-05	-0.000358582	-0.00217	-0.001	-0.00136	0.000738144	0.000653923	0.000203371	-0.00118	-0.000302553	-0.000779996	0.000323808		732.5	-0.000520468	-0.000158668	-0.00016582	-0.00129	-0.00106	-3.75509e-05	-0.00115	-0.000216722	-0.0015	-0.00073117	-0.00101	0.000248194	-0.000633116	0.000164072
733	-0.000498056	0.00212	0.000733018	-6.04391e-05	0.000825882	0.000612497	0.000612497	-0.000101566	-0.000115037	0.00175	0.00053525	-9.7692e-05	-0.000172257	-0.00108	0.000361966	0.000227926		733	-0.00236	-0.00228	8.57115e-05	-0.000277042	-0.00209	-0.000850558	-0.00136	0.000823617	0.000545681	3.49283e-05	-0.000915706	-0.000211477	-0.000738934	0.000315684		733	-0.000489235	-9.04799e-05	-0.000238061	-0.00127	-0.00109	0.000175834	-0.00121	-0.000173926	-0.0017	-0.000831008	-0.00109	0.00036478	-0.000637179	0.000188054
733.5	-0.000633478	0.00218	0.000514865	-8.34465e-05	0.000981212	0.000503182	0.000503182	6.49691e-05	-0.000230432	0.00176	0.000662804	-4.21405e-05	-3.94583e-05	-0.000971794	0.000369706	0.000229061		733.5	-0.00244	-0.00213	-2.58684e-05	-0.000178456	-0.00206	-0.000746012	-0.00127	0.000845432	0.000403583	-0.000120878	-0.000667691	-6.52075e-05	-0.000705143	0.000305833		733.5	-0.000555396	-0.000174046	-0.000177622	-0.00138	-0.00106	0.000303745	-0.00133	-0.000120521	-0.00184	-0.000988364	-0.00106	0.000315547	-0.000672385	0.000203009
734	-0.00074327	0.00215	0.000162959	-0.000300884	0.00111	0.000520229	0.000520229	9.52482e-05	-0.000368118	0.00178	0.0007267	-6.32405e-05	7.62939e-05	-0.00092423	0.000338754	0.000236247		734	-0.00245	-0.00205	-0.000107408	-0.000131369	-0.00199	-0.00078845	-0.00123	0.000722051	0.000437438	-0.000280976	-0.000601768	-5.25713e-05	-0.000710055	0.000294158		734	-0.000699997	-0.000428796	-5.73397e-05	-0.00153	-0.00114	0.000269532	-0.00146	-0.000165462	-0.00197	-0.00109	-0.00113	0.000218749	-0.000764916	0.000211537
734.5	-0.000771761	0.00221	-0.00010097	-0.000498652	0.00129	0.000482321	0.000482321	0.000102341	-0.000368834	0.00177	0.000932813	-0.000160813	0.000299215	-0.000820994	0.00034566	0.000247044		734.5	-0.00226	-0.0021	-5.00679e-05	-0.000169754	-0.00191	-0.000785947	-0.00121	0.000681758	0.000503242	-0.000374794	-0.000552773	-8.66652e-05	-0.00069274	0.000284616		734.5	-0.000692964	-0.000617266	-8.74996e-05	-0.00162	-0.00127	0.000294805	-0.00144	-0.000246763	-0.00218	-0.000922799	-0.00124	0.000261307	-0.000813633	0.000223547
735	-0.000766039	0.00232	-0.00022769	-0.000576138	0.00139	0.000461578	0.000461578	0.000144005	-0.000390649	0.00178	0.00115	-0.000135064	0.000577807	-0.00071764	0.000390155	0.00025755		735	-0.00213	-0.00216	1.81198e-05	-0.000133514	-0.00198	-0.000638366	-0.00108	0.000675321	0.000450313	-0.000310898	-0.00036782	-3.5882e-05	-0.000641018	0.000284323		735	-0.000498295	-0.000709653	-0.000242591	-0.00173	-0.00132	0.00043118	-0.00129	-0.000242472	-0.00238	-0.00057435	-0.00119	0.000282288	-0.000788892	0.00023804
735.5	-0.000820041	0.00227	-0.00037241	-0.000595212	0.00136	0.000538826	0.000538826	0.000162542	-0.000461221	0.0018	0.00126	-4.98295e-05	0.000655055	-0.000650287	0.000402225	0.000260967		735.5	-0.00212	-0.00225	-1.78814e-05	1.3113e-06	-0.0022	-0.000552535	-0.000930727	0.000508904	0.000339925	-0.000191569	-0.000176549	-8.46386e-06	-0.00063316	0.000291299		735.5	-0.000360966	-0.000805974	-0.000338316	-0.00191	-0.00135	0.000491023	-0.00122	-0.000135422	-0.00239	-0.000287473	-0.00113	0.000196099	-0.000770067	0.000247893
736	-0.000829339	0.00209	-0.000476122	-0.000679851	0.00131	0.000547409	0.000547409	8.53539e-05	-0.000411749	0.0018	0.00142	-4.1306e-05	0.000638008	-0.00054884	0.000389521	0.000257648		736	-0.00214	-0.00249	4.41074e-05	6.33001e-05	-0.00237	-0.000534892	-0.000879943	0.000348926	0.00031656	-0.000172377	-0.000123262	-0.000120997	-0.000671436	0.000305642		736	-0.000385761	-0.000840068	-0.000522256	-0.00202	-0.00149	0.000433922	-0.00112	-0.000186801	-0.00238	-5.3525e-05	-0.00119	0.000124574	-0.000801399	0.000250072
736.5	-0.000740409	0.00198	-0.000371218	-0.00068891	0.00125	0.000403523	0.000403523	3.15905e-05	-0.000287294	0.00186	0.0017	-7.09295e-06	0.000702143	-0.000366211	0.000418906	0.000252023		736.5	-0.00212	-0.00273	0.000248909	8.4877e-05	-0.00247	-0.000440478	-0.000844061	0.000425816	0.000322938	-0.000225902	-8.89301e-05	-0.000188828	-0.000668978	0.000326243		736.5	-0.00030005	-0.000771642	-0.000843048	-0.00194	-0.00162	0.000444651	-0.000924826	-0.000353694	-0.00254	0.000167668	-0.00126	0.00015378	-0.000815769	0.000262316
737	-0.000697732	0.00184	-0.00020659	-0.000542283	0.00113	0.000287056	0.000287056	4.14252e-05	-0.000308752	0.00207	0.00191	0.000148356	0.000714898	-0.000256538	0.000458164	0.000249445		737	-0.00229	-0.00273	0.000394344	0.000277758	-0.00253	-0.000320911	-0.000659406	0.000603318	0.000235915	-0.000232458	-8.38041e-05	-8.91685e-05	-0.000619099	0.000345814		737	-0.000165582	-0.00070107	-0.00102	-0.00187	-0.00164	0.000468135	-0.000814378	-0.000405073	-0.00269	0.000297546	-0.00123	0.000159383	-0.000801017	0.000274745
737.5	-0.000752449	0.0016	-0.000146031	-0.000430584	0.0011	0.000219584	0.000219584	4.26173e-05	-0.000304341	0.00227	0.002	0.000250757	0.000601411	-0.000232339	0.000459671	0.000250198		737.5	-0.00255	-0.00265	0.000486851	0.000581861	-0.00236	-0.00032115	-0.000438631	0.000729918	0.000172317	-0.000260234	-0.000237763	1.04904e-05	-0.000569537	0.000356228		737.5	-0.000221252	-0.000724673	-0.00102	-0.00187	-0.00158	0.00031662	-0.000869334	-0.000347376	-0.00267	0.000320911	-0.00128	0.00013566	-0.000816847	0.0002674
738	-0.00077951	0.0014	-9.20296e-05	-0.000430584	0.00123	3.50475e-05	3.50475e-05	0.000115871	-0.000187993	0.00225	0.00206	0.000306129	0.000517845	-7.76052e-05	0.000456248	0.00024705		738	-0.00268	-0.00266	0.000645399	0.000717044	-0.00193	-0.000447392	-0.000304997	0.000888586	0.000206292	-0.000275016	-0.000419617	4.29153e-06	-0.000521749	0.000359407		738	-0.000349998	-0.000716209	-0.00097847	-0.00173	-0.00152	0.000101209	-0.000899017	-0.000390053	-0.00259	0.000412405	-0.00149	0.000344515	-0.00081638	0.000261892
738.5	-0.000732422	0.0013	-6.55651e-06	-0.000386	0.00138	-0.000200629	-0.000200629	0.00035274	-0.000118494	0.00218	0.00208	0.0004825	0.000515699	8.55923e-05	0.00048046	0.000244062		738.5	-0.00281	-0.00265	0.000656605	0.000695825	-0.00157	-0.000462532	-0.000145793	0.00113	0.00015533	-0.000198126	-0.000438333	8.51154e-05	-0.000463049	0.000364154		738.5	-0.000399947	-0.000592589	-0.000918984	-0.0015	-0.00136	9.17912e-06	-0.000737727	-0.000428557	-0.00265	0.000610292	-0.00161	0.000725985	-0.000737801	0.000277717
739	-0.000721097	0.00114	-5.60284e-05	-0.000317454	0.00142	-0.000302315	-0.000302315	0.000546694	-8.92878e-05	0.00219	0.00199	0.000678003	0.000479221	2.76566e-05	0.000477259	0.000242288		739	-0.00307	-0.00252	0.000504971	0.000721455	-0.00144	-0.000452042	8.78572e-05	0.00127	1.74642e-05	-6.80685e-05	-0.000338614	0.000350475	-0.000411789	0.00037617		739	-0.0004884	-0.000522494	-0.000804305	-0.00135	-0.00115	-9.57251e-05	-0.000561655	-0.000387907	-0.00265	0.000721037	-0.00155	0.000965834	-0.000656168	0.000281788
739.5	-0.000690579	0.000890255	-0.000306606	-0.000419378	0.00141	-0.000399709	-0.000399709	0.000655472	8.67844e-05	0.0022	0.00182	0.000656605	0.000436306	-0.0001055	0.000416768	0.000241781		739.5	-0.00328	-0.00252	0.000346541	0.000721455	-0.00128	-0.000608087	0.000266433	0.00124	1.96099e-05	-1.46627e-05	-0.000311255	0.000526786	-0.000407631	0.000387104		739.5	-0.000736475	-0.000546455	-0.000692606	-0.00121	-0.0011	-0.000368953	-0.000525713	-0.000447869	-0.00253	0.000674188	-0.00148	0.000996947	-0.000664239	0.000266388
740	-0.000592232	0.000729322	-0.000523686	-0.00061357	0.00134	-0.00054574	-0.00054574	0.000776947	0.000392199	0.00214	0.00183	0.000473738	0.000524044	-0.000163674	0.000372286	0.000247606		740	-0.00333	-0.00268	0.000315666	0.000539422	-0.00104	-0.000806928	0.000304639	0.00122	0.00024873	-2.32458e-05	-0.000247836	0.000567317	-0.000410577	0.000392953		740	-0.000920415	-0.000457406	-0.000765324	-0.000934005	-0.00111	-0.000659227	-0.000500381	-0.000636101	-0.00245	0.000693381	-0.00151	0.000956416	-0.000691419	0.000258167
740.5	-0.000534654	0.000752568	-0.00073874	-0.000732899	0.00113	-0.000648856	-0.000648856	0.000945389	0.000579834	0.00214	0.00198	0.000344336	0.000699759	-0.000262856	0.000358318	0.000264203		740.5	-0.00332	-0.00278	0.000276446	0.000430226	-0.000911355	-0.000839114	0.000355721	0.00126	0.000412047	-3.18289e-05	-6.75917e-05	0.000681996	-0.000378187	0.000400969		740.5	-0.000929236	-0.000291228	-0.000801563	-0.000602722	-0.00109	-0.00075984	-0.000453591	-0.000721693	-0.00235	0.000810444	-0.00146	0.000801086	-0.000654042	0.00025026
741	-0.000592589	0.000870347	-0.000991702	-0.000783205	0.000945449	-0.000700951	-0.000700951	0.00105	0.000614524	0.00221	0.002	0.000282943	0.000669599	-0.000516891	0.000310698	0.000280959		741	-0.00335	-0.00281	0.000164986	0.000434637	-0.000911474	-0.000807285	0.000459909	0.00119	0.000435293	-0.00013423	2.99215e-05	0.000845194	-0.000370458	0.000405551		741	-0.000986695	-0.00019908	-0.000692487	-0.00039649	-0.0011	-0.000790238	-0.000581026	-0.000670373	-0.00209	0.000804007	-0.00136	0.000449419	-0.000634611	0.000222087
741.5	-0.000627518	0.000928164	-0.00117	-0.000785589	0.000939965	-0.000766277	-0.000766277	0.00107	0.00067842	0.00216	0.0019	0.000111222	0.000605106	-0.000741601	0.000252157	0.000289166		741.5	-0.00334	-0.00294	0.000117779	0.000308275	-0.000818253	-0.00083673	0.0004493	0.00109	0.000569165	-0.000362277	-8.27909e-05	0.000900388	-0.000411938	0.000407555		741.5	-0.0011	-0.000187755	-0.000606894	-0.000204921	-0.00121	-0.000924706	-0.000744581	-0.000655353	-0.00181	0.000687063	-0.0014	0.000177026	-0.000665372	0.000202243
742	-0.00059855	0.000989914	-0.00118	-0.000635266	0.000980735	-0.000879049	-0.000879049	0.00106	0.000743389	0.0021	0.00184	-2.01464e-05	0.000611305	-0.000866175	0.000233697	0.000291596		742	-0.00325	-0.00299	0.000187993	-1.28746e-05	-0.000639915	-0.000802517	0.000464201	0.00117	0.000789821	-0.000545502	-0.000237703	0.000910878	-0.000412807	0.000407678		742	-0.00107	-0.000120997	-0.000626206	8.05855e-05	-0.00129	-0.00104	-0.000731826	-0.000781536	-0.00175	0.000667751	-0.00147	9.81092e-05	-0.000668585	0.000208429
742.5	-0.000622511	0.00104	-0.00115	-0.000320077	0.000998378	-0.000983238	-0.000983238	0.001	0.000637889	0.00216	0.00175	2.0802e-05	0.000583172	-0.00104	0.000221453	0.000293588		742.5	-0.00322	-0.00284	0.000194788	-0.000291348	-0.000525355	-0.000745296	0.000657856	0.00136	0.000870526	-0.000598788	-0.000351965	0.00106	-0.000369226	0.000411791		742.5	-0.000910878	-8.01086e-05	-0.000588179	0.000250697	-0.00126	-0.00104	-0.000615001	-0.000899136	-0.0018	0.000782788	-0.00137	6.50883e-05	-0.000622009	0.000216481
743	-0.000688791	0.000952601	-0.00119	4.64916e-05	0.000957489	-0.00104	-0.00104	0.00085777	0.00049758	0.00218	0.00153	4.66704e-05	0.00052321	-0.00118	0.000175732	0.000288587		743	-0.00328	-0.00266	0.000178695	-0.000388026	-0.000380754	-0.000822663	0.000864267	0.00143	0.000813305	-0.000611424	-0.000533998	0.00121	-0.000348349	0.000417408		743	-0.000855327	-0.000203729	-0.000434875	0.00021565	-0.00123	-0.00113	-0.000608683	-0.00102	-0.00174	0.000840247	-0.0012	2.14577e-06	-0.00061356	0.000210736
743.5	-0.000674367	0.000847697	-0.00116	0.000346541	0.000860572	-0.00105	-0.00105	0.000718176	0.000517964	0.00205	0.00133	-1.28746e-05	0.000514746	-0.00113	0.000151145	0.000273256		743.5	-0.00328	-0.0026	0.000300884	-0.00048244	-0.000176787	-0.000972867	0.000923872	0.0014	0.000796378	-0.000585914	-0.000777304	0.00122	-0.000352323	0.000419238		743.5	-0.000912905	-0.000323057	-0.000349879	0.000188231	-0.00116	-0.00132	-0.000661671	-0.0012	-0.00158	0.000946701	-0.00113	-3.56436e-05	-0.000628501	0.000213183
744	-0.000725746	0.000884056	-0.000976563	0.000639796	0.000800014	-0.00103	-0.00103	0.000627697	0.000594378	0.00196	0.00125	-2.13385e-05	0.000600457	-0.00101	0.000183885	0.000261864		744	-0.00324	-0.00248	0.000358939	-0.00052309	-6.25849e-05	-0.00103	0.000996113	0.00147	0.000796258	-0.00048995	-0.000846744	0.00115	-0.000325436	0.000416876		744	-0.000866532	-0.000280261	-0.000397205	0.000269055	-0.000976801	-0.00138	-0.000606418	-0.00129	-0.00148	0.00126	-0.00107	-4.37498e-05	-0.000572031	0.000229722
744.5	-0.000847578	0.00085628	-0.000803351	0.00088954	0.000753284	-0.000927687	-0.000927687	0.000562847	0.000585437	0.00194	0.00112	3.17693e-05	0.000604749	-0.000970244	0.000204427	0.000252054		744.5	-0.00338	-0.00223	0.000179768	-0.000412107	-4.04119e-05	-0.001	0.00124	0.00156	0.000730455	-0.000462413	-0.000812769	0.00114	-0.000290717	0.000420317		744.5	-0.000777841	-0.000185966	-0.000423074	0.000303388	-0.000724316	-0.00123	-0.000540614	-0.00121	-0.0014	0.0016	-0.00082624	-0.00019145	-0.000467117	0.000235551
745	-0.000888348	0.000651121	-0.000767231	0.000952005	0.000758171	-0.000842333	-0.000842333	0.000438571	0.00057888	0.00182	0.000914693	4.01735e-05	0.000508428	-0.000931263	0.000170997	0.000235677		745	-0.00354	-0.00205	-9.799e-05	-0.000285983	8.21352e-05	-0.00104	0.00148	0.00143	0.000785649	-0.000550032	-0.000855625	0.00108	-0.000296583	0.00042544		745	-0.000799656	-0.000161767	-0.000418901	0.000317216	-0.000535727	-0.00116	-0.000619352	-0.00118	-0.00132	0.00171	-0.000557363	-0.000388145	-0.00042597	0.000235397
745.5	-0.000790954	0.000494838	-0.000689507	0.000979543	0.000758171	-0.000861764	-0.000861764	0.000424683	0.000668883	0.00165	0.000853181	1.67489e-05	0.00047195	-0.000862718	0.00016089	0.000223022		745.5	-0.00354	-0.00199	-0.00025034	-0.000348091	0.000347853	-0.00109	0.00154	0.00127	0.00103	-0.000682235	-0.000911534	0.00087893	-0.000310997	0.00042604		745.5	-0.000844717	-5.00679e-05	-0.000483036	0.000484347	-0.000394225	-0.00124	-0.000784993	-0.00127	-0.00139	0.00167	-0.000489235	-0.000410795	-0.000433664	0.000245571
746	-0.000746489	0.000503063	-0.000516176	0.00106	0.000674129	-0.000894308	-0.000894308	0.000591338	0.000706911	0.0016	0.000887156	0.000103772	0.000508428	-0.000974774	0.000186767	0.000224819		746	-0.00349	-0.00186	-0.000319123	-0.000463605	0.00063169	-0.00102	0.00159	0.00133	0.00128	-0.000842214	-0.000856876	0.000723958	-0.000275378	0.000429607		746	-0.000804663	0.000110507	-0.000583649	0.000694156	-0.000219107	-0.00126	-0.000863314	-0.00133	-0.00159	0.00161	-0.000444651	-0.000336528	-0.000417585	0.000260345
746.5	-0.00090611	0.000554204	-0.000431538	0.00107	0.000581503	-0.000893116	-0.000893116	0.000740707	0.000542879	0.00155	0.000825644	0.000209868	0.000392675	-0.00119	0.00015332	0.000229665		746.5	-0.00345	-0.00165	-0.000417352	-0.000457287	0.000934005	-0.00095439	0.00158	0.00139	0.00135	-0.00107	-0.000764132	0.000694156	-0.000233844	0.000431642		746.5	-0.000730515	5.26905e-05	-0.000551701	0.000752926	-7.62939e-05	-0.00119	-0.00101	-0.0013	-0.00167	0.00141	-0.000310242	-0.000407934	-0.000419021	0.000253221
747	-0.00107	0.000547647	-0.000514388	0.000913501	0.000634551	-0.000968456	-0.000968456	0.000826061	0.000430346	0.0014	0.00072825	0.000205159	0.000199914	-0.00136	7.14702e-05	0.000234867		747	-0.00329	-0.00158	-0.000410795	-0.000459552	0.00134	-0.00105	0.00136	0.00134	0.00142	-0.00127	-0.000781715	0.000619888	-0.000229488	0.000428522		747	-0.000815988	-0.000137687	-0.000496387	0.000803351	9.17912e-06	-0.00126	-0.00128	-0.00134	-0.00155	0.00109	-0.000252664	-0.000539184	-0.000480443	0.000242748
747.5	-0.00119	0.000686884	-0.000597239	0.000744462	0.000647068	-0.00105	-0.00105	0.000914037	0.00046134	0.00125	0.000766516	0.000194013	0.000152826	-0.00145	3.38384e-05	0.000243576		747.5	-0.00298	-0.00165	-0.000306726	-0.000607133	0.00167	-0.00103	0.00103	0.00131	0.00154	-0.00142	-0.000733495	0.000465035	-0.000225668	0.000419317		747.5	-0.000899315	-0.000197887	-0.000608206	0.000988126	0.000175953	-0.00138	-0.00133	-0.00142	-0.00147	0.000933707	-0.000342369	-0.000556588	-0.000509779	0.000250558
748	-0.00138	0.000881672	-0.00068903	0.000628948	0.000547767	-0.00105	-0.00105	0.000936508	0.000406623	0.00124	0.00080061	0.000318825	0.000176311	-0.00153	1.67361e-05	0.000254064		748	-0.0027	-0.00162	-0.000305057	-0.000726938	0.0017	-0.000827312	0.000819564	0.00136	0.00153	-0.00149	-0.000638485	0.000409842	-0.000207817	0.000401303		748	-0.00083971	-0.000168324	-0.000746012	0.00114	0.000385404	-0.00136	-0.00115	-0.00144	-0.00154	0.000933707	-0.000342488	-0.000591159	-0.000475963	0.000260541
748.5	-0.00157	0.000883937	-0.000919342	0.000486374	0.000439525	-0.00103	-0.00103	0.000678301	0.000255585	0.00128	0.000684142	0.000411928	0.000103354	-0.00163	-6.7664e-05	0.000256922		748.5	-0.00253	-0.00151	-0.000393152	-0.00067997	0.00159	-0.000632644	0.000672817	0.00128	0.00144	-0.00153	-0.000695944	0.000481725	-0.000209585	0.000378656		748.5	-0.000760794	-0.000271082	-0.000802636	0.00113	0.000478029	-0.00128	-0.00102	-0.00137	-0.00156	0.000893295	-0.00023365	-0.000760555	-0.000462765	0.000256184
749	-0.00165	0.000845671	-0.0011	0.000369668	0.000367045	-0.00106	-0.00106	0.000361085	0.000233889	0.00127	0.000624776	0.000311613	0.000111938	-0.00166	-0.000145299	0.000255717		749	-0.00223	-0.00151	-0.000299931	-0.000662923	0.0016	-0.000568271	0.000462353	0.00102	0.00151	-0.00158	-0.000810742	0.000405192	-0.000222554	0.000357925		749	-0.00078845	-0.00042069	-0.00092721	0.0012	0.00050652	-0.00129	-0.00104	-0.00143	-0.0015	0.000784814	-0.000227213	-0.000921607	-0.000505378	0.000258958
749.5	-0.00172	0.000961304	-0.00108	0.000396371	0.000177264	-0.00107	-0.00107	0.000142217	0.000255108	0.00126	0.000684381	0.000258327	0.00022316	-0.0016	-0.000155645	0.000256671		749.5	-0.00181	-0.0016	-8.66652e-05	-0.000756979	0.00173	-0.000435472	0.000356078	0.000842094	0.00171	-0.00161	-0.000812709	0.000239491	-0.000185519	0.000350915		749.5	-0.00076282	-0.000393033	-0.00116	0.00137	0.000564814	-0.00123	-0.00104	-0.00149	-0.00151	0.000793397	-0.000297725	-0.000919461	-0.000505825	0.000273182
750	-0.00188	0.00111	-0.00092268	0.000510573	-0.00012362	-0.00104	-0.00104	-0.000110745	8.67844e-05	0.00133	0.000684381	0.000345469	0.000261784	-0.00161	-0.000170648	0.000264142		750	-0.00156	-0.00154	3.3617e-05	-0.000799894	0.0018	-0.000204444	0.000517666	0.000743628	0.0017	-0.00159	-0.000780702	0.000220299	-0.000121236	0.000342063		750	-0.000635028	-0.00026679	-0.00129	0.00146	0.000631213	-0.001	-0.000964046	-0.00144	-0.00148	0.000872076	-0.000301957	-0.000867128	-0.000440965	0.000277059
750.5	-0.00204	0.00116	-0.000733256	0.000518441	-0.000306606	-0.00102	-0.00102	-0.000368178	-0.000163674	0.00131	0.000580549	0.000381649	0.000193357	-0.00157	-0.000219515	0.000264277		750.5	-0.00143	-0.00138	5.82933e-05	-0.000654817	0.0019	-8.88109e-05	0.000817478	0.00054729	0.00144	-0.00155	-0.000893116	0.000237107	-8.25624e-05	0.000327913		750.5	-0.000656366	-0.000253439	-0.00125	0.00137	0.000606179	-0.000832319	-0.000974536	-0.0014	-0.00131	0.000816643	-0.000340283	-0.000867844	-0.000425488	0.000261149
751	-0.00207	0.00125	-0.000356078	0.000500917	-0.000444651	-0.00102	-0.00102	-0.000479102	-0.000251174	0.0011	0.000529647	0.000349641	0.000172019	-0.00143	-0.000226872	0.000254479		751	-0.00125	-0.00126	0.000187039	-0.000537276	0.00207	-0.000109911	0.00111	0.000314593	0.00123	-0.00149	-0.00102	0.00013113	-5.06987e-05	0.000323935		751	-0.000788689	-0.000278354	-0.00133	0.00126	0.000636816	-0.000830054	-0.00106	-0.00142	-0.00118	0.000788987	-0.000457704	-0.000711918	-0.000447338	0.0002556
751.5	-0.00212	0.00135	0.000115037	0.000510693	-0.00070262	-0.000954628	-0.000954628	-0.000507295	-0.000246525	0.000951648	0.000542521	0.000443161	0.0002321	-0.00131	-0.000189015	0.000255619		751.5	-0.00108	-0.001	0.000388145	-0.000456095	0.00214	-8.66652e-05	0.00146	0.00025034	0.0011	-0.00141	-0.00108	4.41074e-05	2.18699e-05	0.000321913		751.5	-0.000825524	-0.000216007	-0.00152	0.0011	0.000800014	-0.000787377	-0.00102	-0.00137	-0.00117	0.000944316	-0.000517547	-0.000532746	-0.000426546	0.000262136
752	-0.00217	0.0014	0.000420213	0.000363588	-0.000991106	-0.000834107	-0.000834107	-0.000606	-0.000320792	0.000919461	0.000523567	0.000643015	0.000187159	-0.00127	-0.000183459	0.0002621		752	-0.00096941	-0.000597835	0.000474334	-0.000291586	0.00201	-6.33001e-05	0.00184	0.000243783	0.000874817	-0.00144	-0.00108	5.03063e-05	8.7296e-05	0.000313926		752	-0.000891924	-0.000237346	-0.00159	0.00078392	0.000971794	-0.000616789	-0.000969708	-0.00127	-0.0011	0.0011	-0.000374496	-0.000508308	-0.000392541	0.000258797
752.5	-0.00206	0.00139	0.000557184	-1.07288e-05	-0.00116	-0.000732064	-0.000732064	-0.000656605	-0.000342965	0.000847578	0.000538588	0.000753403	0.000150919	-0.00115	-0.000186009	0.000255683		752.5	-0.000772238	-0.000266314	0.000554085	-0.000122666	0.0019	-0.000150681	0.00201	0.0001477	0.000626385	-0.00147	-0.00111	3.09944e-05	0.000114908	0.000305609		752.5	-0.00108	-0.000384927	-0.00163	0.0004884	0.00103	-0.000486612	-0.00109	-0.00117	-0.000912189	0.00114	-0.000158846	-0.000555515	-0.000400638	0.000255389
753	-0.0018	0.00152	0.000804543	-0.000408888	-0.00137	-0.000583291	-0.000583291	-0.00050813	-0.000212193	0.000788808	0.000699997	0.000844538	0.000223637	-0.000946283	-0.00010934	0.000254718		753	-0.000412822	-0.00018096	0.000692606	-0.000131249	0.00185	-0.000143766	0.00202	4.3273e-05	0.000562727	-0.00141	-0.0011	-0.000145078	0.000137125	0.000295429		753	-0.00124	-0.000444889	-0.0018	0.000378728	0.00106	-0.000373244	-0.00121	-0.00104	-0.000826478	0.00124	-2.86698e-05	-0.000502467	-0.000398979	0.000268284
753.5	-0.00164	0.0018	0.00112	-0.000772715	-0.00168	-0.000366926	-0.000366926	-0.000355721	-0.000175595	0.000940442	0.000842214	0.00104	0.000204325	-0.000870824	-2.04359e-05	0.000282269		753.5	-0.000111103	-0.000170827	0.000674844	-0.000248909	0.00169	2.12193e-05	0.00207	5.37634e-05	0.000607312	-0.00136	-0.00102	-0.00027442	0.000161648	0.000285409		753.5	-0.00125	-0.000312686	-0.00203	0.000380635	0.00114	-0.000117421	-0.00112	-0.000828445	-0.000910997	0.00141	8.44002e-05	-0.000483632	-0.000336657	0.000287325
754	-0.00159	0.00196	0.00132	-0.00111	-0.00186	-0.000259995	-0.000259995	-0.000402927	-0.000304461	0.00118	0.000899673	0.00117	3.08752e-05	-0.000967026	-1.42157e-05	0.000311852		754	4.13656e-05	-4.80413e-05	0.000484109	-0.000242352	0.0015	0.00010705	0.00215	4.92334e-05	0.000586092	-0.0014	-0.000969768	-0.000299931	0.000162825	0.000277591		754	-0.00124	-0.000225067	-0.00211	0.00043869	0.00106	0.000206828	-0.000909507	-0.000706553	-0.000893474	0.00146	0.00016129	-0.000543952	-0.000275006	0.000289717
754.5	-0.0015	0.00193	0.00143	-0.00132	-0.00191	-0.000354052	-0.000354052	-0.000438809	-0.000375748	0.00128	0.000948668	0.00114	-0.000116825	-0.000986576	-4.55763e-05	0.000321212		754.5	0.000251412	5.40018e-05	0.000421524	-0.000225067	0.00138	-3.8147e-06	0.00203	-8.76188e-05	0.000571311	-0.00141	-0.0009045	-0.000352859	0.000143786	0.000265788		754.5	-0.00132	-0.000211835	-0.00203	0.000584126	0.000867605	0.000397086	-0.000790954	-0.000768602	-0.000786543	0.00133	0.000105679	-0.000561476	-0.000265504	0.000278938
755	-0.00146	0.00197	0.00167	-0.00128	-0.00205	-0.000480294	-0.000480294	-0.00034517	-0.000365734	0.00134	0.00111	0.00114	-0.000174642	-0.00090754	-2.24454e-05	0.000335999		755	0.000599742	1.41859e-05	0.000583291	-0.000278234	0.00125	-6.55651e-05	0.00178	-0.000181556	0.000641286	-0.00135	-0.000684321	-0.000337958	0.000164032	0.000247027		755	-0.00131	-0.000100732	-0.00195	0.000767708	0.000802875	0.000489712	-0.000733733	-0.000858486	-0.000801086	0.00118	-8.21948e-05	-0.00045681	-0.000254447	0.00027158
755.5	-0.00156	0.00214	0.00187	-0.00113	-0.00226	-0.000540614	-0.000540614	-0.000178397	-0.000445604	0.0015	0.00119	0.00121	-0.000275254	-0.000909805	4.5853e-06	0.000361003		755.5	0.0008564	9.23872e-05	0.000741243	-0.000295043	0.00103	5.00679e-06	0.00164	2.02656e-06	0.000630558	-0.00134	-0.000415444	-6.83069e-05	0.000239785	0.000226767		755.5	-0.00119	1.21593e-05	-0.00174	0.000833511	0.000819683	0.000650167	-0.000578821	-0.000864863	-0.000809789	0.0011	-0.000231683	-0.000416636	-0.000200853	0.000260076
756	-0.00165	0.00222	0.00187	-0.00107	-0.00227	-0.00058794	-0.00058794	-3.3617e-05	-0.000581145	0.00157	0.00107	0.00117	-0.000429392	-0.000860333	-1.25425e-05	0.000365657		756	0.000905991	0.000277281	0.00086987	-0.000192165	0.00086081	4.3869e-05	0.0016	0.000206947	0.000501096	-0.00128	-0.000269651	0.000387907	0.000326162	0.00021113		756	-0.00119	-4.17233e-05	-0.00135	0.000798941	0.00074327	0.000780582	-0.000330627	-0.000845551	-0.000633597	0.00105	-0.000289142	-0.000478864	-0.000148152	0.000236754
756.5	-0.0016	0.00218	0.00183	-0.000987887	-0.00212	-0.000615358	-0.000615358	0.000153899	-0.000579238	0.00149	0.000971675	0.000984132	-0.000472188	-0.000622392	-1.83071e-07	0.000347329		756.5	0.00096786	0.000304461	0.00115	-0.000160098	0.000804424	-2.5034e-06	0.00152	0.000256419	0.000426948	-0.00104	-0.000202239	0.000719428	0.000395368	0.000201421		756.5	-0.0013	-0.000133753	-0.00101	0.000772834	0.000677943	0.000761867	-0.000201285	-0.000822067	-0.000439286	0.00101	-0.000384986	-0.000504732	-0.000130787	0.000221831
757	-0.00151	0.00224	0.00181	-0.000880361	-0.00204	-0.000512362	-0.000512362	0.000302136	-0.000463486	0.00149	0.000954509	0.000890672	-0.000375867	-0.000401378	7.10402e-05	0.000335571		757	0.00103	0.000263333	0.00154	-0.000356793	0.000664353	4.26769e-05	0.00149	0.000296831	0.000428975	-0.000713587	-0.000194073	0.000895858	0.000448778	0.000203991		757	-0.00131	-5.72205e-06	-0.000916719	0.000782847	0.000702024	0.000760078	-9.95398e-05	-0.000702322	-0.000402689	0.00109	-0.000476718	-0.000429273	-8.37942e-05	0.000220355
757.5	-0.00153	0.00234	0.00173	-0.000840306	-0.00205	-0.00033021	-0.00033021	0.000279188	-0.000486732	0.00152	0.00089705	0.000914335	-0.000305295	-0.000336051	0.000105688	0.000333211		757.5	0.000902891	0.000382066	0.00173	-0.000506401	0.000374913	0.000160098	0.00161	0.0003649	0.000371754	-0.000472426	-0.000219345	0.00107	0.000480359	0.000210939		757.5	-0.00119	0.000210404	-0.000837922	0.00075233	0.000672698	0.000879884	0.000101805	-0.00047785	-0.000411749	0.00118	-0.000421107	-0.000447989	9.58641e-07	0.000215563
758	-0.0014	0.00226	0.00156	-0.000905275	-0.00194	-0.000241876	-0.000241876	0.00019294	-0.000548482	0.00143	0.000784636	0.000848711	-0.00025177	-0.000198007	9.66787e-05	0.00031339		758	0.00067234	0.000575066	0.00185	-0.000510812	0.000237465	0.000147223	0.00164	0.0002985	0.000305891	-0.000263333	-0.000280917	0.00117	0.000486707	0.000214738		758	-0.00114	0.000305057	-0.000671744	0.000740886	0.000564575	0.001	0.000159085	-0.000366569	-0.000337005	0.00113	-0.000359178	-0.00056088	3.92993e-05	0.000207875
758.5	-0.0011	0.00214	0.00145	-0.000895619	-0.00189	-0.000143051	-0.000143051	0.000229836	-0.000528812	0.00132	0.000797391	0.000670493	-0.000116825	4.93526e-05	0.000131245	0.000289162		758.5	0.000589132	0.000609994	0.00208	-0.000609159	0.000331283	8.9407e-05	0.00157	0.000100136	0.000367582	-5.8651e-05	-0.000244617	0.00108	0.000492439	0.000221608		758.5	-0.00105	0.000354767	-0.000602126	0.0008533	0.000582099	0.00105	-1.10269e-05	-0.000323772	-0.000255585	0.00103	-0.000472486	-0.000573039	4.78476e-05	0.000204313
759	-0.000861168	0.00218	0.0014	-0.000853539	-0.00198	5.1856e-05	5.1856e-05	0.000418901	-0.000524879	0.00136	0.000863194	0.000568807	6.09159e-05	0.000217199	0.00021006	0.000286025		759	0.000599742	0.00053966	0.00232	-0.000718236	0.000385046	0.000140309	0.00159	-4.52995e-06	0.000429094	9.53674e-06	-0.000132143	0.000950575	0.000508934	0.000234041		759	-0.000843406	0.000517488	-0.000641704	0.00098753	0.000697374	0.00108	-0.000100315	-0.000244498	-0.000212073	0.000990927	-0.000596344	-0.00054872	9.01471e-05	0.000207166
759.5	-0.000693202	0.00225	0.00123	-0.000900745	-0.00204	0.000219703	0.000219703	0.000549555	-0.000622272	0.00137	0.000852585	0.000522435	7.37906e-05	0.000284553	0.000236439	0.000287189		759.5	0.000473976	0.00055635	0.00236	-0.000613451	0.000338912	0.000235677	0.00164	7.62939e-05	0.000369608	3.95775e-05	-8.56519e-05	0.00102	0.000534495	0.000232268		759.5	-0.000674605	0.00065434	-0.000572681	0.000981569	0.000654578	0.00106	-6.4373e-05	-0.000131011	-3.65973e-05	0.000941932	-0.000634849	-0.000648975	0.000127673	0.000199831
760	-0.000472784	0.00223	0.00102	-0.000971437	-0.00199	0.000285149	0.000285149	0.000759959	-0.000659585	0.00121	0.000850439	0.000314534	3.08752e-05	0.000489593	0.000241676	0.000277499		760	0.00033927	0.000649929	0.00237	-0.000407934	0.000403643	0.000228643	0.00152	8.46386e-05	0.000288963	0.000169873	-4.34518e-05	0.00113	0.000560587	0.000221147		760	-0.000684619	0.000600934	-0.000429392	0.000945687	0.000547409	0.000778794	-0.000132382	-0.000103235	0.000200272	0.000765502	-0.000684083	-0.000743151	8.84781e-05	0.000182476
760.5	-0.000325799	0.00228	0.000887394	-0.000984788	-0.00184	0.000422835	0.000422835	0.00113	-0.000526786	0.00105	0.000930905	9.16719e-05	0.000133753	0.000804186	0.00031891	0.000273019		760.5	0.000360131	0.0006392	0.00249	-0.000285745	0.000592232	0.000219584	0.00122	2.26498e-05	0.000369608	0.000293851	4.54783e-05	0.0011	0.000589351	0.000212993		760.5	-0.000690341	0.000515342	-0.00049901	0.000905633	0.000559449	0.000394702	-0.000238538	-1.96695e-05	0.000281572	0.000640094	-0.000778198	-0.000687718	3.19431e-05	0.000171727
761	-0.000295997	0.00237	0.000640988	-0.000985384	-0.00164	0.00064981	0.00064981	0.00148	-0.000349998	0.00102	0.000960469	1.97291e-05	0.000249386	0.000921369	0.000406478	0.000272592		761	0.000370383	0.00062263	0.0026	-0.000236154	0.000663877	0.000312924	0.000906825	0.000103474	0.00053519	0.000249147	0.000140786	0.00111	0.000614598	0.000208838		761	-0.000521302	0.000577092	-0.000666976	0.000878692	0.000593185	0.000177145	-0.000208855	0.000155926	0.000167012	0.000650585	-0.000680089	-0.000591993	4.42018e-05	0.000163151
761.5	-0.000218987	0.0023	0.000187635	-0.00112	-0.00127	0.000761271	0.000761271	0.0017	-0.000208974	0.0011	0.000926375	-4.16636e-05	0.000210881	0.000939131	0.000430465	0.000264283		761.5	0.000268102	0.000753284	0.00256	-0.000146031	0.000676036	0.000359535	0.000566244	0.000237703	0.00059253	0.000176787	0.000138342	0.00119	0.000614077	0.000203168		761.5	-0.000409961	0.000638843	-0.000641346	0.000948429	0.000475645	0.000110984	-9.41753e-05	0.000278115	3.00407e-05	0.000572026	-0.0004794	-0.000625014	6.70155e-05	0.000153408
762	-2.86102e-05	0.0021	-0.000244379	-0.00123	-0.000885963	0.00075078	0.00075078	0.00196	-1.19209e-05	0.00119	0.000989914	-0.000156462	0.000217319	0.00102	0.000458453	0.000259846		762	0.000251293	0.000794411	0.00251	-0.000135064	0.000779629	0.000248313	0.000123799	0.000224948	0.000690162	0.000266552	0.000225425	0.00115	0.000594089	0.000203028		762	-0.000420332	0.000608683	-0.000430465	0.00123	0.000379562	5.36442e-05	-4.33326e-05	0.000378847	-0.000101924	0.000431657	-0.000436842	-0.000526786	9.38872e-05	0.000153413
762.5	5.93662e-05	0.00203	-0.000494957	-0.00127	-0.000675082	0.000812411	0.000812411	0.00213	0.000165343	0.0013	0.00105	-0.000164986	0.00038445	0.000991464	0.000510458	0.000263962		762.5	0.000342846	0.000735283	0.00253	-0.000265479	0.00088501	0.000196815	-0.000203788	0.000180244	0.000832379	0.000401139	0.000353158	0.00095129	0.000577892	0.000211063		762.5	-0.000320077	0.000693798	-0.000270247	0.00158	0.00034523	5.80549e-05	1.5974e-05	0.000530958	-0.000342488	0.000476241	-0.000490308	-0.000303745	0.00016438	0.000172061
763	-3.00407e-05	0.0021	-0.000668764	-0.00132	-0.000556946	0.000878334	0.000878334	0.00208	0.00015986	0.00138	0.001	-4.17233e-05	0.000485182	0.000808716	0.000511502	0.000266639		763	0.000312686	0.000693202	0.00242	-0.000269532	0.000827909	0.000221848	-0.000344157	0.000222921	0.000906765	0.000371456	0.000463963	0.000904799	0.000560686	0.000206234		763	-0.000138879	0.000828028	-0.000112772	0.00176	0.000223398	0.000168562	0.000194192	0.000627398	-0.000568628	0.000663459	-0.000513673	-0.000156999	0.000247603	0.000187309
763.5	-0.000169158	0.00205	-0.000868201	-0.00135	-0.000386238	0.000778198	0.000778198	0.00193	7.62939e-05	0.00132	0.000939012	9.23872e-06	0.000472546	0.000643373	0.00044454	0.000260711		763.5	0.000137329	0.000767827	0.00227	-4.23193e-05	0.000791669	9.31025e-05	-0.000493109	0.000188947	0.000917375	0.000309825	0.000553608	0.00104	0.000544449	0.000202915		763.5	-0.000100493	0.000812769	6.93798e-05	0.00183	5.68628e-05	0.000151038	0.000332057	0.000608206	-0.000599623	0.000729263	-0.000605345	-9.98974e-05	0.00026529	0.000193672
764	-0.000281215	0.00183	-0.00104	-0.00124	-0.00017941	0.00069344	0.00069344	0.00188	7.60555e-05	0.00126	0.00101	-5.04255e-05	0.000603437	0.00063467	0.000420102	0.000250896		764	0.000100613	0.000773907	0.00232	0.000193477	0.00090909	-0.000163436	-0.000731409	8.89301e-05	0.000938714	0.000363231	0.000689924	0.00114	0.000551537	0.000222679		764	-0.000130057	0.000686526	6.17504e-05	0.00186	-1.78814e-05	-0.000130653	0.00027889	0.000593305	-0.000509858	0.000588953	-0.000818789	1.95503e-05	0.000207161	0.000198041
764.5	-0.000399113	0.00174	-0.00119	-0.00116	-9.0003e-05	0.000775337	0.000775337	0.00191	0.000123143	0.00131	0.00105	3.43919e-05	0.000854254	0.000615358	0.000453676	0.00025554		764.5	0.000198722	0.000628233	0.00248	0.000272989	0.00101	-0.000259638	-0.000907898	0.000134349	0.000947297	0.000423193	0.000800669	0.0013	0.000585228	0.000244186		764.5	-2.71797e-05	0.000662804	-0.00014329	0.00176	2.28882e-05	-0.000380635	0.000240505	0.00067699	-0.000518918	0.00048697	-0.000951111	0.00010705	0.000161578	0.000201115
765	-0.000475526	0.0018	-0.00139	-0.00126	1.62125e-05	0.000906348	0.000906348	0.00194	0.000136495	0.00147	0.000911593	0.000182986	0.000937939	0.000484347	0.000469344	0.000272179		765	0.000195384	0.000481844	0.00256	0.000365138	0.00111	-0.00012064	-0.000937641	0.000337601	0.000887811	0.000432014	0.000709414	0.00162	0.000636677	0.000252787		765	0.000161171	0.00071156	-0.000376463	0.00158	5.11408e-05	-0.000553727	0.000342488	0.000827074	-0.000483274	0.000361562	-0.000933945	9.17912e-05	0.000148192	0.000199603
765.5	-0.000440955	0.00176	-0.0016	-0.00146	0.000159979	0.000958562	0.000958562	0.00197	0.000223279	0.00163	0.000756621	0.000216603	0.000910044	0.000357389	0.000457129	0.000288069		765.5	0.000102758	0.000474095	0.00257	0.000431538	0.00137	-5.84126e-05	-0.00092715	0.000466108	0.000830472	0.000485659	0.000526905	0.0019	0.000681321	0.000264635		765.5	0.000222087	0.000649452	-0.00058651	0.00153	3.48091e-05	-0.00077796	0.000404	0.00101	-0.00024426	0.000138462	-0.00101	0.000115156	0.000124191	0.000211211
766	-0.000378728	0.0016	-0.00165	-0.00163	0.000172615	0.00107	0.00107	0.0019	0.000329137	0.00179	0.000775814	0.000224888	0.000961542	0.000300646	0.000466453	0.000296293		766	9.5129e-05	0.000398636	0.00253	0.000354409	0.00178	-0.0001266	-0.000908136	0.000376821	0.000858128	0.00052619	0.000370026	0.00192	0.000680928	0.00027665		766	0.000249147	0.000608802	-0.00092113	0.00161	3.92199e-05	-0.00104	0.000344515	0.00128	-5.74589e-05	1.94907e-05	-0.00124	0.000256181	9.62267e-05	0.00024927
766.5	-0.000469923	0.00155	-0.00162	-0.00182	7.98702e-05	0.00124	0.00124	0.00177	0.000350595	0.00195	0.000888348	0.00030154	0.000989199	0.000136495	0.000470562	0.000310078		766.5	0.0001508	0.000238419	0.00235	0.000232458	0.00207	-0.000137568	-0.000763476	0.000297785	0.000828326	0.000353098	0.000238597	0.00182	0.000640328	0.000274025		766.5	0.000395298	0.000711322	-0.00138	0.00163	1.7643e-05	-0.00114	0.000302017	0.00154	-1.90735e-06	0.000146925	-0.0014	0.000334382	9.67532e-05	0.000288494
767	-0.000576377	0.00155	-0.00168	-0.00211	2.7895e-05	0.0013	0.0013	0.00162	0.000301123	0.00206	0.000903368	0.00033766	0.00084126	-0.000117898	0.000410821	0.000328241		767	5.88894e-05	0.000272751	0.00205	0.000208855	0.00227	-0.000127554	-0.000574172	0.000276089	0.000709355	0.000111699	7.96318e-05	0.0018	0.000594298	0.000266925		767	0.000511527	0.000758171	-0.00166	0.00167	-5.09024e-05	-0.00107	0.000363648	0.00167	0.000106931	0.000323296	-0.00145	0.000264287	0.000119035	0.000308336
767.5	-0.000512481	0.00142	-0.00167	-0.00227	3.63588e-05	0.00124	0.00124	0.00161	0.00032258	0.00213	0.000924706	0.000229239	0.000689149	-0.00027144	0.000365138	0.000332016		767.5	-2.64645e-05	0.0003649	0.00177	0.00026226	0.0026	-0.000288486	-0.00049758	0.000139356	0.000692308	-2.93255e-05	4.16636e-05	0.0018	0.000569095	0.000279213		767.5	0.000465274	0.000625372	-0.00169	0.00178	-5.32866e-05	-0.00105	0.000359476	0.00168	0.00029254	0.000431657	-0.00156	0.000224233	0.00012517	0.000316754
768	-0.000374198	0.00132	-0.00147	-0.00232	6.29425e-05	0.00128	0.00128	0.00167	0.000471115	0.00223	0.000926733	0.000148177	0.000682712	-0.000279188	0.00040165	0.000329816		768	6.55651e-05	0.000335336	0.00164	0.000182748	0.00299	-0.000447154	-0.000438035	-7.21216e-05	0.000787914	-0.000151157	8.22544e-05	0.00179	0.00056382	0.000304295		768	0.000405431	0.000520229	-0.00172	0.00179	8.08239e-05	-0.000995874	0.000240505	0.00157	0.000306845	0.000637829	-0.0018	0.000306487	0.000111828	0.000323552
768.5	-0.000414968	0.00137	-0.00126	-0.00233	0.000141382	0.00138	0.00138	0.00161	0.000587821	0.00227	0.000839591	0.00015229	0.00066781	-0.000340104	0.000432215	0.000328358		768.5	0.000217557	0.000314355	0.00149	8.63075e-05	0.00315	-0.000492811	-0.000225246	-0.000142694	0.000811279	-0.000249267	1.72853e-06	0.00193	0.000574375	0.000315192		768.5	0.000396132	0.000547051	-0.00175	0.00165	0.000140429	-0.00079155	0.000215173	0.00142	0.000209093	0.00094825	-0.00184	0.000377893	0.000127365	0.000316565
769	-0.000496864	0.00145	-0.0011	-0.00227	0.00028193	0.00136	0.00136	0.00151	0.000737309	0.00209	0.000756741	0.000158489	0.000614405	-0.000407219	0.000431853	0.000316265		769	0.000241995	0.000487566	0.00134	7.96318e-05	0.00316	-0.000610948	-1.67489e-05	-7.04527e-05	0.00082618	-0.000198126	-8.53539e-05	0.00214	0.000607391	0.000317567		769	0.000256777	0.000524998	-0.00167	0.00153	2.08616e-05	-0.000559211	0.000300288	0.00128	0.000208974	0.00113	-0.00166	0.000382304	0.000145535	0.000294841
769.5	-0.000564575	0.00142	-0.000806093	-0.00214	0.000426888	0.00135	0.00135	0.00141	0.000942349	0.00184	0.000826836	0.000115812	0.000738978	-0.00037396	0.00046696	0.000296579		769.5	0.000251532	0.000723004	0.00126	-6.84261e-05	0.00318	-0.00088644	-1.67489e-05	-5.34058e-05	0.00101	1.75238e-05	-0.000106573	0.0022	0.000626385	0.000328729		769.5	9.83477e-05	0.000377417	-0.00159	0.00151	-0.000104904	-0.000435114	0.000268638	0.00122	0.000247836	0.00113	-0.00155	0.000422597	0.000131756	0.000280775
770	-0.000770688	0.00143	-0.000368834	-0.00203	0.000516415	0.00143	0.00143	0.0013	0.000996351	0.00166	0.000979662	0.00016886	0.00101	-0.000403047	0.000524461	0.000287123		770	0.0003227	0.000858665	0.00125	-0.000473261	0.00319	-0.00109	-8.90493e-05	-0.000106573	0.0012	0.000117779	-0.000108778	0.00218	0.000603944	0.000346472		770	0.000114918	0.000315428	-0.00164	0.00151	-9.65595e-05	-0.000257492	0.000196457	0.00127	0.000149608	0.00121	-0.0015	0.000460267	0.000144621	0.000282281
770.5	-0.00108	0.00153	-5.73397e-05	-0.00197	0.00061655	0.00143	0.00143	0.00113	0.000821829	0.0016	0.00108	0.000338972	0.00118	-0.000605702	0.000532695	0.000291294		770.5	0.000280619	0.000957847	0.00115	-0.000873566	0.00306	-0.00121	-8.88705e-05	-3.37362e-05	0.00128	5.14984e-05	-0.000125825	0.00221	0.000554686	0.000356397		770.5	0.00015521	0.000417948	-0.00161	0.00147	-0.000166774	0.000128984	0.00027293	0.00133	0.000104785	0.00135	-0.00137	0.000397086	0.000206123	0.000277796
771	-0.0012	0.00154	0.000115514	-0.00185	0.00068593	0.00122	0.00122	0.001	0.00064671	0.00157	0.00123	0.000398457	0.00114	-0.000778317	0.000496247	0.00028462		771	0.00012958	0.00105	0.00109	-0.00118	0.00291	-0.00147	-0.000167549	9.2268e-05	0.00135	5.31673e-05	-7.51019e-05	0.00226	0.00050362	0.000372094		771	0.000118852	0.000448108	-0.00132	0.00153	-0.000360727	0.000423908	0.000336707	0.00135	0.000330448	0.00139	-0.00125	0.000379801	0.00028122	0.000266017
771.5	-0.00118	0.00138	0.000375152	-0.00165	0.000578642	0.000996709	0.000996709	0.000862598	0.000581384	0.00162	0.00141	0.000383496	0.00108	-0.000678182	0.000482108	0.00026387		771.5	8.28505e-05	0.00102	0.00109	-0.00151	0.00277	-0.00179	-0.000329196	2.63453e-05	0.00152	0.000178933	6.06775e-05	0.0022	0.000443021	0.000392522		771.5	0.000116825	0.000350118	-0.001	0.0016	-0.000448346	0.000509739	0.000292063	0.00142	0.000748634	0.00136	-0.00128	0.000513434	0.000347808	0.000262868
772	-0.00125	0.0013	0.000636458	-0.00151	0.000410795	0.000821829	0.000821829	0.000744879	0.000506043	0.00171	0.00146	0.000498116	0.00111	-0.000461102	0.000485378	0.000253262		772	0.000115037	0.00085187	0.00106	-0.00182	0.00255	-0.00198	-0.000339985	-0.000137925	0.00171	0.000238657	0.000155866	0.00211	0.000375867	0.000403657		772	0.000236511	0.000322104	-0.000874758	0.00148	-0.00042963	0.0005759	0.000264525	0.00145	0.00107	0.00148	-0.00127	0.000679612	0.000414977	0.000263279
772.5	-0.00126	0.00133	0.00074172	-0.00139	0.000380516	0.000623822	0.000623822	0.000667393	0.000414133	0.0017	0.00138	0.000619173	0.00106	-0.000296354	0.000470387	0.000242107		772.5	3.83854e-05	0.000799298	0.000958323	-0.00194	0.00238	-0.00206	-0.000184774	-0.000163555	0.00176	0.000302553	0.000121474	0.00216	0.000347669	0.000405549		772.5	0.000379682	0.000285387	-0.000815868	0.00128	-0.000502348	0.000654459	0.000343144	0.0013	0.00126	0.00164	-0.00107	0.000729442	0.000457257	0.000253514
773	-0.00109	0.00123	0.000829339	-0.00122	0.000411034	0.000398159	0.000398159	0.000746846	0.000444651	0.00166	0.00135	0.000552952	0.00102	-9.53674e-06	0.00047989	0.00022019		773	-8.53539e-05	0.00084722	0.000865936	-0.00193	0.00235	-0.00215	-8.70228e-05	-0.00014019	0.00185	0.000481844	0.000112772	0.00228	0.000366792	0.000414301		773	0.000418305	0.000135541	-0.000726223	0.00124	-0.000572681	0.000575304	0.000383556	0.00111	0.00145	0.00162	-0.000942767	0.000768423	0.000455553	0.000246652
773.5	-0.000855565	0.00102	0.00106	-0.00106	0.000330687	0.000289917	0.000289917	0.000863731	0.000516176	0.00175	0.00126	0.000423014	0.00108	0.000278831	0.00051759	0.000205071		773.5	-0.000130534	0.000819564	0.000818729	-0.00204	0.0024	-0.00219	-8.34465e-06	-0.000185013	0.00203	0.000656843	7.00951e-05	0.00231	0.000379289	0.000428888		773.5	0.000402927	4.37498e-05	-0.000722051	0.0013	-0.000444651	0.000426054	0.000317693	0.00104	0.00149	0.00151	-0.00098139	0.000811338	0.000433167	0.000243381
774	-0.00079	0.000993609	0.00123	-0.00105	0.000206947	0.000326991	0.000326991	0.000848114	0.000536561	0.00192	0.00105	0.000408113	0.00114	0.000339627	0.000535326	0.000207909		774	-0.000135183	0.000762701	0.00081718	-0.00225	0.00228	-0.00207	0.000183046	-0.000131607	0.00207	0.000742435	-9.78708e-05	0.00239	0.000379369	0.000432669		774	0.000380754	0.000159144	-0.000774741	0.00132	-0.000326991	0.000424147	0.000307083	0.001	0.0013	0.00148	-0.000975072	0.0007658	0.000421862	0.000233228
774.5	-0.000694752	0.00113	0.00128	-0.00107	0.000105858	0.000243068	0.000243068	0.000790119	0.000589371	0.00193	0.000852466	0.000412345	0.00105	0.000252366	0.000508513	0.000207078		774.5	-0.000276208	0.000793934	0.000858784	-0.00238	0.00216	-0.00195	0.000393689	1.75238e-05	0.00211	0.000834346	-0.000285089	0.00248	0.000396634	0.000437283		774.5	0.00030303	0.000332236	-0.000625491	0.00142	-0.000367284	0.000580072	0.000415385	0.001	0.00109	0.00153	-0.000906765	0.000666261	0.000453139	0.000223341
775	-0.000536203	0.00114	0.00139	-0.000982523	2.37226e-05	9.09567e-05	9.09567e-05	0.000785887	0.000741124	0.00186	0.000720739	0.000325143	0.000962377	0.000308275	0.000494182	0.00020098		775	-0.000432253	0.000741959	0.000917196	-0.0025	0.00222	-0.00195	0.000519216	9.39369e-05	0.00229	0.000983834	-0.000287235	0.00243	0.000419567	0.000451553		775	0.000172257	0.000351906	-0.000394583	0.0016	-0.000360727	0.000616908	0.000413299	0.00111	0.00101	0.00145	-0.000926018	0.000605106	0.000469958	0.000221089
775.5	-0.000531077	0.00103	0.00161	-0.000816226	-5.79357e-05	4.11272e-05	4.11272e-05	0.000715613	0.000860333	0.00184	0.000656962	0.000280499	0.00101	0.000428438	0.000507201	0.000200799		775.5	-0.000426412	0.000544548	0.000947595	-0.00267	0.00226	-0.00195	0.000725746	1.04904e-05	0.00245	0.00104	-0.000136375	0.00228	0.000422999	0.000461942		775.5	9.65595e-05	0.000337243	-0.000326514	0.00167	-0.000234842	0.00060904	0.000275373	0.00123	0.000811219	0.00141	-0.000992239	0.00051558	0.000449886	0.000221799
776	-0.000662327	0.00103	0.00169	-0.000576019	-2.31266e-05	1.74046e-05	1.74046e-05	0.000595808	0.000848532	0.00175	0.000584841	0.000310659	0.00107	0.000424266	0.000505635	0.000196334		776	-0.000399232	0.000348687	0.00101	-0.00271	0.00207	-0.00182	0.00107	-1.29938e-05	0.00244	0.000994563	-0.000119328	0.00218	0.000420834	0.000452086		776	1.2517e-05	0.000431418	-0.000338197	0.00153	-0.000142574	0.000718117	0.000218153	0.00116	0.00048244	0.0015	-0.000881255	0.000368237	0.000421355	0.000210147
776.5	-0.000676274	0.00112	0.00164	-0.000259638	0.000125408	-9.11951e-05	-9.11951e-05	0.000639677	0.000922441	0.00166	0.000510573	0.000276864	0.00115	0.000398636	0.000522788	0.000188893		776.5	-0.00043118	0.000324726	0.00123	-0.0026	0.00178	-0.00169	0.00128	0.000106215	0.00241	0.00106	-0.000133991	0.00211	0.000452951	0.000436559		776.5	-0.000150561	0.000482917	-0.00025177	0.00144	-0.000130892	0.000791073	0.000241518	0.000973225	0.000291586	0.00147	-0.000650644	0.000272989	0.000397945	0.000192132
777	-0.000494123	0.00113	0.00171	8.91685e-05	0.000154018	-0.000148058	-0.000148058	0.000703096	0.00101	0.00172	0.00046587	0.000194013	0.00132	0.000495315	0.000585901	0.000187982		777	-0.000334978	0.00043714	0.00147	-0.00253	0.00149	-0.00164	0.00126	0.000149131	0.0025	0.00133	-6.9797e-05	0.00195	0.000501523	0.000428631		777	-0.000306964	0.00042367	-0.000157475	0.00147	-3.44515e-05	0.000706434	0.000148177	0.000784397	0.000241637	0.00126	-0.00053966	0.000317812	0.000359928	0.00017616
777.5	-0.000381589	0.00118	0.00192	0.000425458	2.6226e-05	-0.000100851	-0.000100851	0.000607371	0.000953197	0.00185	0.000414848	0.000266314	0.00153	0.000538945	0.000652186	0.000196888		777.5	-0.000118852	0.000509143	0.00154	-0.00254	0.00113	-0.00159	0.00126	4.27961e-05	0.00257	0.00156	-6.10352e-05	0.00179	0.00050808	0.000423038		777.5	-0.000326872	0.000460505	-0.000262737	0.00145	6.58035e-05	0.000628233	6.52671e-05	0.000514269	0.000130296	0.00114	-0.000499308	0.000410557	0.000314946	0.000167692
778	-0.000347257	0.00134	0.00204	0.000729084	-1.68085e-05	-0.000111818	-0.000111818	0.000486076	0.000811219	0.00185	0.000334263	0.000366271	0.00164	0.000496984	0.00067922	0.000205548		778	-9.05991e-06	0.000681639	0.00149	-0.00246	0.000662684	-0.00151	0.00138	4.08888e-05	0.00252	0.00164	-0.00016284	0.00166	0.000495046	0.000410454		778	-0.000307918	0.000569701	-0.000357151	0.00141	-3.25441e-05	0.000712156	0.000213802	0.000192761	-2.92063e-05	0.00112	-0.000347853	0.000447154	0.000298738	0.000165489
778.5	-0.000238538	0.00138	0.00204	0.00102	5.72205e-06	-0.000214696	-0.000214696	0.000515938	0.000709414	0.00176	0.000395775	0.000300467	0.00168	0.000504136	0.000688659	0.000207037		778.5	8.82149e-06	0.000965476	0.00139	-0.00236	0.000343323	-0.00146	0.0014	0.000156403	0.00253	0.00177	-0.000165045	0.00149	0.000505845	0.000402905		778.5	-0.000311852	0.00055933	-0.000314236	0.0015	-0.000227094	0.00080657	0.0004493	5.32866e-05	-2.26498e-06	0.000999749	-0.000172615	0.000502467	0.000320042	0.000167692
779	-5.3525e-05	0.0012	0.00206	0.00116	-0.000118017	-0.000215054	-0.000215054	0.000694275	0.000620246	0.00177	0.000527263	0.000209093	0.00169	0.000641942	0.000712139	0.00020466		779	5.00679e-05	0.00111	0.00135	-0.00234	0.000204086	-0.00139	0.00131	0.000154614	0.00258	0.00183	2.15769e-05	0.00129	0.000514393	0.000396077		779	-0.000230074	0.000437975	-0.000324011	0.00158	-0.000253201	0.000700593	0.000512838	9.62019e-05	9.98974e-05	0.00079757	-0.000166297	0.000582814	0.000319834	0.000162157
779.5	-2.65837e-05	0.000965595	0.00204	0.00113	-0.0002141	-0.000148892	-0.000148892	0.000738263	0.000460386	0.0019	0.00059104	0.000177503	0.00161	0.000769496	0.000702926	0.000202564		779.5	3.73125e-05	0.00106	0.00133	-0.00226	6.77109e-05	-0.00119	0.00131	5.24521e-05	0.00247	0.00171	0.000131428	0.00123	0.000495424	0.00037675		779.5	-4.17233e-05	0.000416994	-0.000421405	0.00148	-0.000170469	0.000540733	0.000550866	0.00011754	6.9499e-05	0.000703871	-0.000209033	0.00059247	0.000302712	0.000150433
780	-0.000118852	0.000776529	0.00183	0.00108	-0.000172973	-0.000167727	-0.000167727	0.000839949	0.000384808	0.00194	0.000631452	6.93202e-05	0.00138	0.000807762	0.000651176	0.000194234		780	-9.33409e-05	0.00104	0.00138	-0.002	6.31809e-06	-0.0009377	0.00147	3.75509e-05	0.0023	0.00157	0.00026679	0.00131	0.000528529	0.000350605		780	-4.64916e-06	0.000491858	-0.000430822	0.00136	-0.000121474	0.000472426	0.000701725	0.000121832	-1.68085e-05	0.000693262	-0.000185549	0.000639677	0.000310366	0.000145615
780.5	-1.72853e-05	0.000480533	0.00159	0.00112	-0.000141144	-0.000188112	-0.000188112	0.00103	0.000494599	0.00206	0.00064218	-0.000102699	0.00119	0.000977039	0.000639017	0.000192319		780.5	-0.000219941	0.00101	0.00149	-0.00167	9.83477e-05	-0.000860095	0.00159	0.000137806	0.00227	0.00158	0.000514805	0.00134	0.000606279	0.000332748		780.5	-4.673e-05	0.000468612	-0.000363708	0.00136	-5.50747e-05	0.000312448	0.000797272	0.000188231	7.56979e-05	0.000572026	-0.000187635	0.000782371	0.000325407	0.00014272
781	0.00022912	0.000171781	0.00156	0.00109	-0.00021112	-4.14848e-05	-4.14848e-05	0.00113	0.000645876	0.00225	0.000550866	-0.000172675	0.0011	0.00116	0.000672268	0.000196637		781	-0.000255108	0.00082767	0.00161	-0.00141	0.000226617	-0.000831723	0.00165	0.000159025	0.00227	0.00157	0.000675797	0.00139	0.000656441	0.000321364		781	3.8743e-05	0.000327706	-0.000460148	0.00133	0.000184417	9.71556e-05	0.000784457	0.000267506	0.000185013	0.000437975	-0.000232518	0.000877738	0.000320186	0.000141726
781.5	0.00035584	3.016e-05	0.0016	0.00106	-0.000201106	0.000214338	0.000214338	0.00115	0.00069201	0.00227	0.00035131	-0.000115395	0.0011	0.00111	0.000703182	0.000190298		781.5	-0.000305057	0.000668526	0.00168	-0.0011	0.000269413	-0.000746131	0.00182	0.000103593	0.0022	0.00143	0.000590205	0.00152	0.000676786	0.000308371		781.5	0.000134945	0.00029552	-0.000713944	0.0012	0.000481963	2.88486e-05	0.000826955	0.000162601	7.71284e-05	0.000406027	-0.000215411	0.000800848	0.000290344	0.000146742
782	0.000371099	3.61204e-05	0.00163	0.00112	-5.62668e-05	0.00035584	0.00035584	0.00128	0.000705242	0.00221	0.000200629	-7.08699e-05	0.0012	0.000845432	0.000727543	0.000183424		782	-0.0004462	0.000702024	0.00177	-0.000742316	0.00036788	-0.00077796	0.00199	0.000221133	0.00213	0.00133	0.000428319	0.00163	0.000716314	0.00030263		782	0.000118136	0.000350833	-0.000867486	0.00121	0.000639319	5.20945e-05	0.000867188	8.22544e-06	-9.13143e-05	0.000335872	-0.000140607	0.000654459	0.000261143	0.000157172
782.5	0.000432253	-1.96695e-05	0.00184	0.00123	-2.28882e-05	0.000549078	0.000549078	0.0014	0.000719666	0.00222	0.000147462	-0.000140965	0.00139	0.000604868	0.000778185	0.000195279		782.5	-0.000521302	0.000808835	0.00188	-0.000478625	0.000498056	-0.000908136	0.00188	0.000460386	0.00212	0.00127	0.000345409	0.00159	0.000745068	0.00029629		782.5	0.000127196	0.000306129	-0.000922441	0.00137	0.000777125	-6.96182e-05	0.000773728	-1.74046e-05	-0.000120878	9.54866e-05	-0.000217438	0.00054884	0.00022087	0.000170371
783	0.000317931	-7.95126e-05	0.00214	0.00124	-0.000159383	0.000874758	0.000874758	0.00135	0.000583172	0.00227	3.50475e-05	-0.000187457	0.0016	0.000380635	0.00080267	0.000219994		783	-0.000500202	0.000783205	0.00198	-0.000302672	0.000463843	-0.000937939	0.00161	0.000524879	0.0021	0.00105	0.000239253	0.00148	0.000707423	0.000283183		783	0.00023222	0.000331998	-0.00107	0.00144	0.000929117	-0.000304461	0.000627041	-3.45707e-05	-0.000128031	-0.000127792	-0.000365019	0.000450134	0.000164926	0.000190399
783.5	7.51019e-06	3.40939e-05	0.00221	0.00124	-0.000233173	0.00111	0.00111	0.00126	0.000304937	0.00224	-0.000102758	-0.000189245	0.00165	7.05719e-05	0.000765507	0.000237026		783.5	-0.000559926	0.000663042	0.00219	-0.000133157	0.000340104	-0.000867486	0.00145	0.000437856	0.00199	0.000792742	0.000117958	0.00143	0.00065429	0.000278573		783.5	0.000284195	0.000473261	-0.00128	0.00143	0.00090301	-0.000394464	0.000561178	-0.000160933	-0.00016892	-0.000149131	-0.000360787	0.000341058	0.000122567	0.000202464
784	-0.000230193	0.000124097	0.00204	0.00132	-0.000206828	0.00116	0.00116	0.00129	0.000166416	0.00215	-1.57356e-05	-0.000356674	0.00165	-0.000110507	0.000724286	0.000240388		784	-0.000666499	0.000617027	0.00251	-2.77758e-05	0.00031662	-0.000848293	0.00138	0.000397325	0.00193	0.000679493	0.000177205	0.00135	0.000651548	0.000288217		784	0.000268579	0.000518084	-0.00138	0.00144	0.000712037	-0.000398993	0.00054419	-0.000280857	-7.4029e-05	-0.000138402	-0.00030309	0.000317931	0.000102167	0.000203447
784.5	-0.00022459	3.86238e-05	0.00191	0.00148	-0.000248194	0.00122	0.00122	0.00138	0.000107884	0.00209	0.0001688	-0.000619531	0.00167	-5.49555e-05	0.000724201	0.000246684		784.5	-0.00067091	0.000564337	0.00273	1.10865e-05	0.000461459	-0.000818133	0.0013	0.000380158	0.00204	0.000572681	0.000391304	0.0011	0.000671794	0.000293563		784.5	0.000365973	0.000358224	-0.00143	0.0015	0.000636458	-0.000471473	0.000418901	-0.000334382	0.000171542	-0.000176787	-0.000277519	0.000352859	9.22481e-05	0.000206609
785	-0.000192761	-9.20296e-05	0.00183	0.00164	-0.000232816	0.0014	0.0014	0.00135	-5.98431e-05	0.00206	0.000266552	-0.00080353	0.0016	6.99759e-05	0.00073091	0.000255947		785	-0.000577331	0.00049293	0.00279	4.99487e-05	0.000512123	-0.000629783	0.00121	0.000249982	0.00207	0.000384808	0.000503421	0.000967264	0.000668352	0.000285886		785	0.000469804	0.00023663	-0.00155	0.00138	0.000755429	-0.000492573	0.000329614	-0.000484228	0.00031507	-8.52942e-05	-0.000213504	0.00037086	8.53588e-05	0.000212086
785.5	-0.000264764	-0.000126719	0.00158	0.00179	-6.05583e-05	0.00147	0.00147	0.00133	-0.000255585	0.00198	0.000404477	-0.001	0.00144	0.000175953	0.000709163	0.00025787		785.5	-0.000568986	0.00066936	0.00277	0.000187397	0.000537634	-0.000450015	0.00127	7.92742e-05	0.00204	0.000248194	0.000443399	0.000969291	0.000683039	0.000280022		785.5	0.000475168	0.00029242	-0.00157	0.0012	0.000832558	-0.000317454	0.000406146	-0.000687599	0.000321507	0.000201821	-2.54512e-05	0.000520229	0.000137553	0.000209956
786	-0.000209332	-0.000144362	0.00132	0.00185	6.06775e-05	0.00141	0.00141	0.00139	-0.00029242	0.00196	0.000595689	-0.00123	0.00133	0.00037837	0.000702147	0.000256455		786	-0.00063765	0.00103	0.00269	0.000326991	0.000678897	-0.000475407	0.00129	7.52211e-05	0.00215	0.000243902	0.000368714	0.000910044	0.000720734	0.000282945		786	0.000409842	0.00032258	-0.00143	0.00112	0.000802636	-8.07047e-05	0.000484645	-0.000726104	0.000444412	0.000427306	0.000149786	0.000839829	0.000230198	0.000203212
786.5	-0.000105143	-0.000210881	0.00124	0.00163	1.10865e-05	0.00143	0.00143	0.00136	-0.00027132	0.00207	0.000670195	-0.00139	0.00135	0.000608325	0.000702773	0.000259497		786.5	-0.00069797	0.00127	0.00243	0.000320792	0.000827074	-0.000578046	0.00113	0.000141501	0.00235	0.00025034	0.000317633	0.00081265	0.000714451	0.000284071		786.5	0.000489712	0.000286818	-0.00135	0.00104	0.000746131	5.96046e-07	0.00043565	-0.000591218	0.000664115	0.000561297	0.000230908	0.00108	0.000299171	0.000199215
787	-0.000152946	-0.000174642	0.00118	0.00126	5.96046e-07	0.00149	0.00149	0.00118	-0.000354648	0.00212	0.000634193	-0.00142	0.00129	0.000694036	0.000661539	0.000256471		787	-0.000860929	0.00128	0.00218	0.000292897	0.000838637	-0.000576258	0.000989795	0.000129223	0.0024	0.000171304	0.000202715	0.000846624	0.000658313	0.000283715		787	0.000706553	0.000357509	-0.00134	0.000901937	0.000650764	0.000135303	0.000429094	-0.000518441	0.000767708	0.000818908	0.000359178	0.00113	0.000366499	0.000198092
787.5	-0.000352502	-2.28882e-05	0.000983477	0.00101	0.000200391	0.00148	0.00148	0.00111	-0.000293374	0.00205	0.000689507	-0.00144	0.00122	0.000706315	0.000630541	0.00024631		787.5	-0.00117	0.00124	0.00207	0.000307679	0.00087142	-0.000627756	0.000979185	0.000202179	0.00238	8.35657e-05	0.000121653	0.000959158	0.000618249	0.000294821		787.5	0.000801802	0.000538826	-0.0012	0.000808239	0.000468373	0.000393391	0.00051415	-0.000428557	0.000808239	0.00118	0.000573099	0.00112	0.000465145	0.000192218
788	-0.000484586	7.99894e-05	0.000770569	0.000849009	0.000432611	0.00155	0.00155	0.00113	-8.35657e-05	0.00206	0.000823498	-0.00156	0.00123	0.000862122	0.00065758	0.000249981		788	-0.00138	0.00121	0.00205	0.000329018	0.000963569	-0.000732303	0.000891864	0.000463247	0.00244	-3.61204e-05	0.000155389	0.000920773	0.000605817	0.000308238		788	0.000811338	0.000626206	-0.001	0.000784278	0.00037837	0.00050652	0.000480056	-0.000118136	0.000905514	0.00133	0.000656545	0.00111	0.000538687	0.000175594
788.5	-0.000642061	9.34601e-05	0.000613451	0.000586152	0.000519156	0.00177	0.00177	0.00101	3.14713e-05	0.0021	0.000893831	-0.00155	0.00123	0.000988126	0.000672813	0.000262041		788.5	-0.00141	0.00104	0.00196	0.000410557	0.00102	-0.000674129	0.000715137	0.000687957	0.00247	-0.000177145	0.000212193	0.000857234	0.000591651	0.000304844		788.5	0.000880003	0.000675321	-0.00088501	0.000676274	0.000478506	0.000369787	0.000254869	0.000267506	0.000943542	0.00131	0.000609517	0.001	0.000548338	0.00015911
789	-0.000875831	0.000237346	0.000459671	0.000380993	0.000609279	0.00194	0.00194	0.000805318	1.06096e-05	0.00204	0.000934482	-0.00141	0.00127	0.000979424	0.000665677	0.00026814		789	-0.0015	0.000839591	0.0019	0.000622749	0.000963807	-0.000470519	0.000679076	0.000761032	0.00237	-0.000356436	0.000237048	0.000925064	0.000581726	0.000298287		789	0.000905514	0.000882864	-0.000828862	0.000546813	0.00055325	0.000230551	6.3777e-05	0.000466824	0.000873566	0.0014	0.000641644	0.000862598	0.000549714	0.000160817
789.5	-0.00101	0.000518441	0.000451803	0.00035584	0.000698805	0.00192	0.00192	0.000666261	7.76052e-05	0.00199	0.0011	-0.00133	0.0014	0.000927925	0.00069201	0.000267252		789.5	-0.00163	0.000837803	0.00183	0.000755548	0.000882268	-0.000416517	0.000685453	0.000891924	0.00236	-0.000424862	0.000300407	0.000982285	0.000587578	0.000303536		789.5	0.000756025	0.00112	-0.000732422	0.000582099	0.000551581	0.000178695	1.0848e-05	0.000576138	0.000872016	0.0015	0.00071007	0.000812054	0.000578483	0.000163803
790	-0.000880122	0.000761151	0.000638962	0.000335574	0.000693798	0.0019	0.0019	0.000638008	0.00018537	0.00206	0.00131	-0.00128	0.00155	0.000899434	0.000764821	0.000263245		790	-0.00163	0.000865698	0.00161	0.000648499	0.000774741	-0.000537872	0.00049603	0.00113	0.00252	-0.000442147	0.00034678	0.000882745	0.00055561	0.00030907		790	0.000657797	0.00117	-0.000747919	0.0007056	0.000609636	0.000124812	-8.44598e-05	0.000747681	0.001	0.00149	0.000680149	0.000789881	0.000595525	0.00017117
790.5	-0.000576735	0.00103	0.000875711	0.000204563	0.000638962	0.00191	0.00191	0.00051564	0.000128031	0.00218	0.00135	-0.00108	0.0016	0.000823498	0.000821982	0.000253304		790.5	-0.00153	0.000745654	0.00133	0.000522137	0.000554681	-0.000552416	0.000262082	0.00132	0.00262	-0.000621319	0.000274181	0.000797987	0.000476778	0.000308979		790.5	0.000771046	0.00112	-0.000922441	0.000727415	0.00071454	0.000134945	-0.000180006	0.000818372	0.00107	0.00148	0.000682116	0.000652075	0.0005888	0.00018507
791	-0.000409484	0.00131	0.001	7.09295e-05	0.000677586	0.00183	0.00183	0.00041455	8.55923e-05	0.00215	0.0014	-0.000857115	0.00155	0.000674725	0.00083848	0.000241301		791	-0.00145	0.000589013	0.00115	0.000502944	0.000361443	-0.000430226	0.000340819	0.00133	0.00258	-0.000843167	0.00014019	0.000834107	0.000425383	0.000303023		791	0.000827074	0.00115	-0.0011	0.000700712	0.000675917	0.000309229	-0.000145972	0.000715494	0.000891566	0.00155	0.000804186	0.000557661	0.000579049	0.00019337
791.5	-0.000357866	0.00144	0.000990033	-2.14577e-06	0.00075388	0.00172	0.00172	0.000353992	0.000167727	0.00213	0.00152	-0.000796139	0.00155	0.000611782	0.000842954	0.000236011		791.5	-0.00133	0.000540972	0.000980735	0.000498772	0.000318289	-0.000360847	0.000657797	0.00133	0.0026	-0.000909209	4.89354e-05	0.000806808	0.000432044	0.000297515		791.5	0.000748754	0.00117	-0.00113	0.000761509	0.000530243	0.000498056	-0.000120282	0.000696182	0.000720859	0.0016	0.000836253	0.000614405	0.000576859	0.000194319
792	-0.00027895	0.0014	0.000874639	-0.000243664	0.000756741	0.00172	0.00172	0.000220716	0.000187635	0.00222	0.00154	-0.000734985	0.00155	0.000675321	0.000829279	0.000240345		792	-0.00104	0.000434756	0.000723481	0.000378728	0.000331163	-0.000231385	0.000974894	0.00144	0.00257	-0.0008986	5.37634e-05	0.000741363	0.000456328	0.000282999		792	0.000755668	0.00108	-0.00114	0.000777245	0.000428915	0.000518918	-0.000228584	0.000781775	0.000586748	0.00164	0.000718534	0.000684857	0.000550106	0.000197566
792.5	-0.000223756	0.0014	0.000632048	-0.00063765	0.000784993	0.00175	0.00175	4.62532e-05	9.13143e-05	0.00225	0.00148	-0.0005548	0.00145	0.00071311	0.000780199	0.000247997		792.5	-0.0007447	0.00023222	0.000492334	0.000258446	0.000288725	4.55379e-05	0.00127	0.00146	0.00237	-0.000998735	0.000107408	0.000894427	0.00047263	0.000268115		792.5	0.000787973	0.00106	-0.00125	0.00064528	0.000353217	0.000493169	-0.000281513	0.000775337	0.000362635	0.00179	0.000634968	0.000695467	0.000506227	0.000212133
793	-0.000289679	0.00145	0.000298977	-0.00084722	0.000896692	0.00161	0.00161	4.3571e-05	6.85453e-05	0.00223	0.00145	-0.00039804	0.00133	0.000720978	0.000727113	0.000247331		793	-0.000645638	0.000151515	0.000372529	0.000163913	0.000316858	0.000270963	0.00166	0.00131	0.00218	-0.00107	0.00027132	0.00117	0.000512704	0.000267227		793	0.000640392	0.00122	-0.00122	0.00050199	0.000188231	0.000593185	-0.000196397	0.000678897	0.000114083	0.00204	0.000664949	0.000770092	0.000498682	0.000225891
793.5	-0.000248432	0.00137	4.91142e-05	-0.000953078	0.00097084	0.00139	0.00139	0.000161886	0.000272155	0.00233	0.00147	-0.000413477	0.00124	0.000844717	0.000705195	0.000243649		793.5	-0.000626087	0.000231504	0.000189304	-1.85966e-05	0.000438929	0.000385165	0.00198	0.00127	0.00218	-0.00103	0.000486076	0.00133	0.000567675	0.000279567		793.5	0.00045228	0.00133	-0.00109	0.000458837	7.49826e-05	0.000734091	-0.000149488	0.000723839	2.83718e-05	0.00216	0.000602841	0.000820398	0.000511403	0.000230548
794	-3.67165e-05	0.00129	-5.6982e-05	-0.00112	0.000960946	0.00125	0.00125	0.000173569	0.00056076	0.00244	0.00143	-0.000420332	0.00115	0.000951648	0.000701325	0.000243891		794	-0.000635147	0.000288248	-5.61476e-05	-0.000140786	0.00051868	0.00050962	0.00202	0.00139	0.0022	-0.00107	0.000617921	0.00138	0.000586132	0.000291494		794	0.000398517	0.00137	-0.001	0.000392675	7.51019e-05	0.00075376	-0.000183642	0.000807405	1.27554e-05	0.00216	0.000448704	0.000734568	0.00049756	0.000228569
794.5	6.2108e-05	0.00136	-8.74996e-05	-0.00124	0.000995278	0.00112	0.00112	0.00015521	0.000789165	0.00242	0.00138	-0.000312209	0.00104	0.000906467	0.000692257	0.000240828		794.5	-0.000806451	0.000234246	-0.000267982	-5.74589e-05	0.000628948	0.000573874	0.00196	0.00139	0.0021	-0.00109	0.000624597	0.00147	0.000564327	0.00029692		794.5	0.000391722	0.00152	-0.000961661	0.000235677	8.41618e-05	0.000788331	-0.000117838	0.000792384	-8.46386e-05	0.00224	0.00046587	0.000624657	0.000497957	0.000236091
795	-5.00679e-05	0.00144	-0.000134945	-0.00128	0.00102	0.000895381	0.000895381	0.000218153	0.00101	0.00241	0.0014	-0.000291348	0.00102	0.000817895	0.000668177	0.000242791		795	-0.00109	0.000254989	-0.000490665	4.54187e-05	0.000820637	0.000449419	0.00194	0.00127	0.00197	-0.000900984	0.00058049	0.00159	0.000537455	0.000299929		795	0.000233412	0.00171	-0.000875711	0.000157595	6.34193e-05	0.000926852	9.02414e-05	0.000803113	-0.000112653	0.00235	0.000598609	0.000632524	0.000548303	0.000245965
795.5	-0.000117779	0.00147	-0.000206113	-0.00141	0.00102	0.00070858	0.00070858	0.00026685	0.00126	0.00254	0.00145	-0.000304818	0.00114	0.000728846	0.000661054	0.000259508		795.5	-0.00131	0.000337362	-0.000731826	0.000101328	0.00097537	0.000213504	0.00187	0.00124	0.00192	-0.000664353	0.000557661	0.00156	0.000505581	0.000304042		795.5	0.000192404	0.00171	-0.000830531	0.000190496	0.000102162	0.00095439	0.000170827	0.000955224	5.94854e-05	0.00234	0.000652134	0.000659585	0.000596662	0.000240468
796	-3.00407e-05	0.00146	-0.000260472	-0.00162	0.001	0.000699282	0.000699282	0.000166953	0.00141	0.00269	0.00145	-0.000145614	0.00119	0.00056684	0.00066294	0.000274841		796	-0.0015	0.000282884	-0.00084877	0.000189424	0.000908852	5.87702e-05	0.00159	0.00126	0.00181	-0.000579	0.000572741	0.00153	0.000439654	0.000301336		796	0.000286102	0.00163	-0.000943899	0.000223279	0.000179052	0.000815511	4.75645e-05	0.00108	0.000252128	0.00227	0.00065428	0.000519156	0.000585059	0.000236361
796.5	-1.19209e-06	0.0015	-0.000363708	-0.00168	0.00107	0.00071609	0.00071609	0.0001055	0.0014	0.00276	0.00152	5.82337e-05	0.0012	0.000365138	0.0006691	0.000283134		796.5	-0.00175	0.000198603	-0.000696421	0.000260472	0.000753522	-2.07424e-05	0.00133	0.00112	0.0016	-0.000532031	0.000657618	0.00162	0.000378748	0.000294073		796.5	0.000322104	0.00162	-0.00103	0.000328779	0.000234365	0.000701904	-2.8789e-05	0.000993729	0.000337362	0.00227	0.000729203	0.000299454	0.000564565	0.000238209
797	6.44922e-05	0.0015	-0.000396132	-0.00162	0.00118	0.000676036	0.000676036	0.00016737	0.00144	0.00284	0.00162	0.000136554	0.00122	0.000355005	0.000704208	0.000285068		797	-0.00192	0.000210881	-0.000396729	0.0002563	0.000627756	-0.000187516	0.00122	0.000878453	0.00148	-0.000412583	0.000857174	0.00168	0.000357449	0.000288836		797	0.000298262	0.00162	-0.001	0.00060463	0.000319719	0.000682116	-3.15905e-06	0.000869393	0.000416636	0.00218	0.000774205	0.00021112	0.000580614	0.000228867
797.5	0.000283837	0.00139	-0.000306368	-0.00153	0.00127	0.000725627	0.000725627	0.000258863	0.00152	0.00287	0.00167	0.000170231	0.00127	0.000525951	0.000774745	0.00027778		797.5	-0.00186	0.000229955	-0.000137568	0.000146985	0.000538707	-0.000337005	0.00112	0.000756145	0.00153	-0.000331402	0.00105	0.00156	0.000355259	0.00027863		797.5	0.000289083	0.00144	-0.000987887	0.000831008	0.000477672	0.000564575	-0.000102758	0.000818014	0.000564933	0.00194	0.000602961	0.000172853	0.000551	0.000211181
798	0.000590682	0.00134	-0.000216126	-0.00147	0.00136	0.000751495	0.000751495	0.00031209	0.00141	0.00279	0.00164	0.000268042	0.00114	0.000633478	0.000807519	0.000262485		798	-0.00167	9.78708e-05	7.84397e-05	2.03848e-05	0.000456929	-0.00036025	0.00105	0.000580311	0.00156	-0.000284314	0.00109	0.00148	0.000341117	0.000261888		798	0.000350356	0.0012	-0.00101	0.000873327	0.00057137	0.000362277	-0.000246882	0.000676513	0.000591636	0.00171	0.000431776	6.3777e-05	0.000465189	0.000198566
798.5	0.000761032	0.00136	-0.000204921	-0.00136	0.00151	0.000602126	0.000602126	0.000418484	0.00123	0.00265	0.00163	0.000301898	0.00101	0.00067234	0.000797919	0.000249038		798.5	-0.00155	-2.57492e-05	0.000277042	-0.000110626	0.000491142	-0.00035584	0.00114	0.000287056	0.00152	-0.000113606	0.00109	0.00152	0.0003467	0.000255236		798.5	0.000384569	0.00108	-0.000922918	0.000904799	0.000496626	0.000296235	-0.000206411	0.000383019	0.00052762	0.00166	0.000397623	1.45435e-05	0.000417347	0.000186465
799	0.000901103	0.00129	-0.000245452	-0.00123	0.00159	0.000439525	0.000439525	0.000552535	0.0012	0.00255	0.00163	0.000161469	0.00102	0.000779152	0.000790805	0.000243227		799	-0.00139	-9.64403e-05	0.000413775	-0.000361323	0.000671268	-0.00045228	0.0013	8.16584e-05	0.00161	3.57628e-05	0.00106	0.00149	0.000363012	0.0002605		799	0.00045979	0.000945926	-0.000844002	0.00101	0.000374794	0.000337005	-1.10269e-05	0.000141025	0.000601172	0.00161	0.00027144	3.37362e-05	0.000410835	0.000176612
799.5	0.00112	0.00103	-0.000305414	-0.00119	0.00155	0.000439405	0.000439405	0.000552416	0.00119	0.00251	0.0015	4.88162e-05	0.000915408	0.00082314	0.000759742	0.00023849		799.5	-0.00117	-0.000212312	0.000488639	-0.000599265	0.000765085	-0.000561833	0.00128	5.99623e-05	0.00177	9.56059e-05	0.000884414	0.00136	0.000347281	0.000259523		799.5	0.00062263	0.000637889	-0.000887036	0.000944376	0.000346661	0.000322819	0.000103474	4.88758e-05	0.000724316	0.00152	-2.79546e-05	-5.20945e-05	0.000358631	0.00017418
800	0.00123	0.000725031	-0.0005126	-0.00109	0.00151	0.000473857	0.000473857	0.00048852	0.00109	0.00234	0.00137	6.58035e-05	0.000677109	0.000707626	0.000682448	0.000227793		800	-0.00103	-0.000422239	0.000642538	-0.000622749	0.000859737	-0.000639558	0.00116	5.99623e-05	0.00178	6.1512e-05	0.000684857	0.00131	0.000319466	0.000256025		800	0.000763774	0.000372648	-0.000884891	0.000706434	0.000269413	0.000404596	0.000185966	-1.96695e-05	0.000640988	0.00154	-0.000243723	-0.000163078	0.000297616	0.000175763
800.5	0.00105	0.000411749	-0.00073278	-0.000843287	0.00143	0.000376821	0.000376821	0.000518382	0.00104	0.00211	0.00129	8.22544e-06	0.000554681	0.000604749	0.000585254	0.000212077		800.5	-0.00104	-0.000519156	0.000870824	-0.000483513	0.00105	-0.000772715	0.00117	-6.19888e-06	0.00168	7.98702e-06	0.000655293	0.00139	0.000333016	0.00026507		800.5	0.000705957	0.000259042	-0.000683546	0.00050199	6.86646e-05	0.000601292	0.000368476	-6.46114e-05	0.000486493	0.00164	-0.000294805	-9.54866e-05	0.000291412	0.000169795
801	0.000757217	7.31945e-05	-0.000908732	-0.000575423	0.00128	0.0002774	0.0002774	0.000596762	0.00112	0.00197	0.00128	-0.000140905	0.000631809	0.000632644	0.000520408	0.000206031		801	-0.00107	-0.000528455	0.000943303	-0.000496268	0.00121	-0.000937939	0.00114	-4.05312e-06	0.00169	-4.52995e-05	0.000710547	0.00142	0.000335624	0.000278472		801	0.000579476	0.000186563	-0.000439525	0.000348568	-7.00951e-05	0.000650764	0.000478923	-4.1008e-05	0.000448704	0.00168	-0.000380218	4.48227e-05	0.000290558	0.000162858
801.5	0.000546336	-7.22408e-05	-0.00109	-0.000396609	0.00119	0.000271797	0.000271797	0.000610828	0.00107	0.00184	0.00119	-0.00025785	0.000719786	0.000637174	0.000465912	0.000202689		801.5	-0.00112	-0.000578284	0.000923991	-0.000590801	0.00127	-0.00104	0.000859916	2.18153e-05	0.00172	-0.000117898	0.000725269	0.00142	0.000291914	0.00028507		801.5	0.000495553	9.2864e-05	-0.000367045	0.000152826	-6.41346e-05	0.000493288	0.000400245	-3.89814e-05	0.000437617	0.00169	-0.000440001	4.69685e-05	0.000241637	0.00015968
802	0.000338197	5.62668e-05	-0.00125	-0.000234842	0.00115	0.000193119	0.000193119	0.00067836	0.00090456	0.00163	0.00115	-0.000370324	0.000764966	0.000536442	0.000410182	0.000196576		802	-0.00125	-0.000647426	0.000987768	-0.000595212	0.00128	-0.00106	0.000455439	-2.71797e-05	0.00171	-0.000160694	0.000788867	0.00148	0.000246579	0.00029282		802	0.00041604	0.000133514	-0.000296593	3.03984e-05	-0.000120044	0.000365257	0.000334382	-0.000131011	0.000430465	0.00173	-0.000315964	3.3021e-05	0.000217537	0.000157424
802.5	0.000116229	0.000253081	-0.00127	-7.28369e-05	0.00102	-1.80006e-05	-1.80006e-05	0.000750601	0.000878572	0.00153	0.00123	-0.000608027	0.000900388	0.000467777	0.000368672	0.000201669		802.5	-0.0015	-0.000575423	0.00107	-0.000591159	0.00131	-0.00109	0.000145018	-0.000105977	0.00188	-9.23872e-05	0.000911951	0.00145	0.000234336	0.000311902		802.5	0.000317454	0.000234008	-0.000161529	0.000119686	-0.0003438	0.00033319	0.000432074	-0.000135303	0.000597835	0.00167	-0.000147223	6.55651e-05	0.000248243	0.000152077
803	8.9407e-05	0.000253081	-0.00118	4.42266e-05	0.000797749	-0.000105262	-0.000105262	0.000653386	0.000863552	0.00159	0.00124	-0.000928402	0.00102	0.000461102	0.00033531	0.000208515		803	-0.00163	-0.000451803	0.00104	-0.000633955	0.0013	-0.00112	-0.000101507	-8.85725e-05	0.00218	-7.15256e-07	0.000915945	0.00125	0.000221406	0.000324189		803	0.000302076	0.000184536	1.01328e-05	0.000245929	-0.000433326	0.000249982	0.000523329	-5.60284e-05	0.00081861	0.00145	-0.000108719	1.62125e-05	0.000267044	0.000141617
803.5	0.000274301	0.000167251	-0.00116	7.76052e-05	0.000549316	-3.61204e-05	-3.61204e-05	0.000401497	0.000725865	0.00155	0.00119	-0.00114	0.000982165	0.000362396	0.000279112	0.000203628		803.5	-0.0016	-0.000483513	0.00104	-0.00059545	0.00125	-0.00112	-0.000371456	3.33786e-05	0.00233	4.63724e-05	0.000739276	0.00113	0.000199397	0.000325179		803.5	0.000383019	8.16584e-05	7.04527e-05	0.000268221	-0.000326872	0.000117898	0.000487089	-2.6226e-05	0.000835776	0.0013	-0.000117362	-0.00013411	0.000245005	0.000131721
804	0.000371575	0.000211954	-0.00109	8.91685e-05	0.000358582	2.77758e-05	2.77758e-05	0.000203013	0.000555277	0.00132	0.00125	-0.00126	0.000993252	0.000225306	0.000234651	0.0001966		804	-0.00164	-0.000568271	0.00112	-0.000484109	0.00131	-0.0012	-0.000481904	6.54459e-05	0.00232	0.000123382	0.000641406	0.00113	0.000195081	0.000332078		804	0.000346899	8.7738e-05	0.000205278	0.000313878	-0.000284195	0.000107527	0.000436008	-6.04391e-05	0.00071609	0.00129	-4.47035e-05	-0.000159383	0.000246565	0.000124318
804.5	0.000314355	0.000158429	-0.00091517	1.94311e-05	0.000210762	0.000105262	0.000105262	5.97239e-05	0.000454783	0.0012	0.00139	-0.00141	0.00118	0.000266433	0.000223675	0.000200625		804.5	-0.00164	-0.000525117	0.00108	-0.000552893	0.00142	-0.00141	-0.000420034	5.90086e-05	0.00235	0.00019598	0.000632823	0.00109	0.000190174	0.000341126		804.5	0.000319362	9.35793e-05	0.000395417	0.000414729	-0.000188351	0.000193	0.000461459	-2.6226e-06	0.000640988	0.00127	-6.19888e-06	-0.000102282	0.000290816	0.000115009
805	0.00030303	-1.2517e-05	-0.000732183	-0.000180602	0.000127673	0.000323534	0.000323534	-0.000113547	0.000326276	0.00121	0.00141	-0.0015	0.00132	0.000445127	0.000232011	0.000207907		805	-0.00148	-0.000441432	0.001	-0.00073278	0.00135	-0.0015	-0.000445366	0.000150681	0.00244	0.00012362	0.000545382	0.000965595	0.000165696	0.000338441		805	0.000354052	-6.27041e-05	0.000505924	0.000527978	3.09944e-05	0.000131488	0.000378489	0.000115156	0.000546932	0.00107	-8.11219e-05	-0.000100374	0.000284602	0.000100155
805.5	0.000341892	-8.28505e-05	-0.000572681	-0.000349164	0.000196576	0.000540853	0.000540853	-0.000257015	0.000185728	0.00112	0.00145	-0.00144	0.00124	0.000518799	0.000245409	0.000205982		805.5	-0.00136	-0.000513554	0.00106	-0.000775695	0.0012	-0.00148	-0.000566244	0.000231862	0.00241	-1.28746e-05	0.000453472	0.000897765	0.000128364	0.000331169		805.5	0.000429392	-0.000148296	0.000575304	0.000613451	0.000186205	1.2517e-05	0.000195742	9.36985e-05	0.000349641	0.000842512	-0.00015378	-0.000136852	0.000238294	9.48935e-05
806	0.000210047	-0.000112653	-0.000385642	-0.000434995	0.000169039	0.00063765	0.00063765	-0.00029403	0.00014317	0.00093317	0.00154	-0.00142	0.00113	0.000532508	0.000234736	0.000201656		806	-0.00138	-0.000587702	0.00111	-0.000773549	0.00114	-0.00158	-0.000527859	0.000199914	0.00243	-4.26769e-05	0.000484884	0.000940323	0.000118345	0.000337975		806	0.000432134	-5.62668e-05	0.000693798	0.000783801	9.41753e-05	6.31809e-06	0.000182748	-7.10487e-05	0.000150084	0.000714719	-0.000179291	-0.00014782	0.000216946	0.000101336
806.5	4.80413e-05	-0.000255823	-0.000192404	-0.000476003	-1.89543e-05	0.000736356	0.000736356	-0.00024426	0.000251889	0.000786781	0.00155	-0.00157	0.00109	0.000618696	0.000219026	0.000208552		806.5	-0.00123	-0.000615239	0.00105	-0.000884891	0.00114	-0.00171	-0.000360012	0.000229955	0.00259	-4.8995e-05	0.000488937	0.000908732	0.000130057	0.000345076		806.5	0.000438809	-3.48091e-05	0.000780106	0.000947356	-3.63588e-05	4.29153e-06	0.000382364	-0.000208139	7.92742e-05	0.000501752	-0.000311792	-0.000202298	0.000195046	0.000117755
807	1.56164e-05	-0.000469685	-4.85182e-05	-0.000505924	-0.000223279	0.000946045	0.000946045	-0.000180364	0.000354052	0.000567436	0.00153	-0.00168	0.000913739	0.000618815	0.000198394	0.000217674		807	-0.000926971	-0.000787854	0.000936389	-0.000932097	0.00105	-0.00169	-0.000294209	0.000370979	0.00268	-0.000121593	0.000354826	0.000811219	0.000121146	0.000339378		807	0.000515461	-0.000145793	0.000722528	0.000944495	-4.97103e-05	-0.000193715	0.000511825	-0.000235915	3.50475e-05	0.000250578	-0.000497699	-0.000349522	0.000125632	0.000132092
807.5	-6.55651e-05	-0.000540018	2.00272e-05	-0.000411749	-0.000358343	0.0011	0.0011	-6.3777e-06	0.000335813	0.000146151	0.00159	-0.00167	0.000647545	0.000487924	0.000169465	0.000218758		807.5	-0.000743985	-0.00105	0.000851393	-0.000872254	0.0011	-0.00153	-0.000264525	0.000441551	0.00264	-0.000187755	0.000263274	0.00079	0.000119895	0.000331032		807.5	0.000485301	-0.000220656	0.000666618	0.000871181	-0.000105262	-0.000411153	0.000526488	-0.000291586	-7.27177e-05	0.000188828	-0.000546873	-0.000484109	5.0505e-05	0.000139633
808	-0.000231385	-0.000572085	8.16584e-05	-0.000343084	-0.000533819	0.0011	0.0011	0.000218332	0.000392795	-0.000145435	0.00166	-0.00168	0.000538111	0.000406384	0.000142319	0.000224746		808	-0.000708461	-0.00119	0.000693917	-0.000891566	0.0013	-0.00153	-0.000211358	0.000375152	0.00259	-0.000194311	0.000295162	0.000823736	0.000112797	0.000334013		808	0.000337839	-0.000208139	0.000704527	0.000911236	-0.000254035	-0.000517845	0.000643313	-0.000250936	-8.89301e-05	0.000252724	-0.000446439	-0.000562906	4.33673e-05	0.000147172
808.5	-0.000345469	-0.000766873	0.00016892	-0.000449777	-0.000786781	0.00112	0.00112	0.000340521	0.00056839	-0.000220299	0.00163	-0.00173	0.000636697	0.000463843	0.000124667	0.000241509		808.5	-0.000652194	-0.00121	0.000432611	-0.00101	0.00141	-0.00156	-0.00025183	0.000390172	0.0026	-0.000322342	0.000341713	0.000709057	7.31299e-05	0.000338745		808.5	0.000230908	-0.000304461	0.000673175	0.000981688	-0.000240922	-0.000660896	0.000809073	-8.9407e-06	5.60284e-06	0.000144184	-0.000367403	-0.000630736	5.26061e-05	0.000156496
809	-0.000348449	-0.000989676	0.000233173	-0.000577807	-0.000985026	0.00112	0.00112	0.00042814	0.000714421	-0.0002563	0.0016	-0.00156	0.000694633	0.000405192	0.000113487	0.000247845		809	-0.000601053	-0.00123	0.000273824	-0.00101	0.00135	-0.00161	-0.000398517	0.000473499	0.00256	-0.000542045	0.000345707	0.000596642	1.65353e-05	0.000337959		809	0.000132322	-0.000488281	0.000542641	0.000924826	-7.85589e-05	-0.000893474	0.000815332	0.000222325	5.6386e-05	-0.000115395	-0.000217855	-0.000689268	1.75834e-05	0.000161894
809.5	-0.00039804	-0.00103	0.000355601	-0.000544667	-0.00107	0.00099802	0.00099802	0.000638723	0.000845432	-0.000266314	0.00164	-0.00125	0.000709772	0.000162244	0.00012812	0.000240534		809.5	-0.00074482	-0.00112	0.00015986	-0.000846386	0.00121	-0.00176	-0.000494182	0.000392318	0.00245	-0.00056982	0.000430644	0.000687957	-1.6277e-05	0.000331437		809.5	-8.7738e-05	-0.00053525	0.000495553	0.000908852	3.93391e-05	-0.00103	0.000781119	0.000258684	-4.23193e-05	-0.000242949	0.000134826	-0.000633717	4.19716e-06	0.000164628
810	-0.000522494	-0.00102	0.000461102	-0.000484824	-0.00112	0.000836134	0.000836134	0.000957489	0.00108	-0.00012517	0.0017	-0.00116	0.000821471	1.77622e-05	0.000163155	0.000246526		810	-0.000928998	-0.000829339	-2.86102e-06	-0.000764847	0.00111	-0.00198	-0.000464439	0.000223398	0.00244	-0.000522971	0.000577509	0.000832319	-2.57293e-05	0.000334599		810	-0.000280023	-0.000494599	0.000521302	0.00108	4.87566e-05	-0.00109	0.000857711	0.000267267	-0.000127316	-0.000272632	0.000538945	-0.000485301	4.66903e-05	0.000181575
810.5	-0.000606418	-0.00107	0.000495911	-0.000576496	-0.00104	0.000808954	0.000808954	0.00119	0.00128	0.000105143	0.00167	-0.00127	0.000834465	-7.29561e-05	0.000182573	0.000258496		810.5	-0.000918388	-0.000580907	-0.000137448	-0.000856876	0.000865221	-0.00204	-0.000422001	0.000105619	0.00247	-0.000533462	0.000539422	0.000853777	-5.40862e-05	0.000330355		810.5	-0.000348449	-0.00046432	0.000384331	0.00125	0.000170946	-0.00128	0.000851274	0.000391364	-0.000112653	-0.000364125	0.000780761	-0.000487447	6.4373e-05	0.000204467
811	-0.000615716	-0.00101	0.000444889	-0.000709891	-0.000808239	0.000901818	0.000901818	0.00138	0.00126	0.000199437	0.00162	-0.00127	0.000632763	-0.000294805	0.000187457	0.000258557		811	-0.000821829	-0.000563264	-9.25064e-05	-0.000944734	0.000568271	-0.00188	-0.000468791	-2.0504e-05	0.00246	-0.000505686	0.000408113	0.000870943	-8.29548e-05	0.000315324		811	-0.000369787	-0.000393271	0.000208855	0.00131	0.000371814	-0.00149	0.000613034	0.000427842	-0.000156403	-0.000370443	0.000919759	-0.000595093	3.9503e-05	0.00021893
811.5	-0.000611663	-0.000877142	0.000457883	-0.000805855	-0.000633955	0.000892878	0.000892878	0.00161	0.00118	0.000208378	0.0016	-0.00126	0.000358224	-0.000510216	0.000179082	0.000258227		811.5	-0.000803709	-0.000560641	5.75781e-05	-0.000953317	0.000390768	-0.00176	-0.000483632	-0.000229955	0.00243	-0.000309348	0.000343084	0.000907063	-8.09381e-05	0.000304923		811.5	-0.000463605	-0.000254273	0.00015378	0.00145	0.000427604	-0.00157	0.000398159	0.000329256	-0.000184536	-0.000172675	0.00096482	-0.000627995	3.73423e-05	0.000225151
812	-0.000543356	-0.000864387	0.000505686	-0.000919461	-0.000656843	0.000865102	0.000865102	0.00175	0.00124	0.000286937	0.00163	-0.00131	0.000143766	-0.000530124	0.000176059	0.000267039		812	-0.000731945	-0.000472546	0.000131369	-0.000974774	0.000172734	-0.0017	-0.00044322	-0.000281215	0.00244	-0.000117183	0.000265121	0.00078392	-7.73817e-05	0.000295117		812	-0.000487089	-0.000175238	0.000195861	0.00159	0.00044322	-0.00155	0.000317395	0.000342131	-2.06232e-05	7.4029e-05	0.000793517	-0.00060463	7.66615e-05	0.00022291
812.5	-0.00034523	-0.000994921	0.000517845	-0.00109	-0.000636697	0.000894785	0.000894785	0.00167	0.00129	0.000361323	0.00169	-0.00119	-9.2268e-05	-0.000437737	0.000180955	0.000268824		812.5	-0.000549316	-0.000473976	0.000192881	-0.00101	-0.000125885	-0.00166	-0.000477374	-0.000148654	0.00241	-8.29697e-05	5.71012e-05	0.000573754	-0.000107835	0.000283215		812.5	-0.000404	-0.00017941	0.000167727	0.00152	0.000584602	-0.00161	0.000225902	0.000427842	8.35657e-05	0.000188947	0.000504613	-0.000638604	7.25985e-05	0.000219189
813	-0.000155926	-0.00104	0.000553608	-0.00114	-0.000532508	0.000911832	0.000911832	0.00164	0.00123	0.00039959	0.00182	-0.000828564	-0.000435352	-0.000378966	0.000210941	0.000264456		813	-0.00043118	-0.000612259	0.000332713	-0.000931621	-0.000271916	-0.00175	-0.000568867	-9.52482e-05	0.00228	-6.1512e-05	-0.000119328	0.000509977	-0.000143344	0.000278682		813	-0.000427842	-0.00013864	0.000218987	0.00137	0.000770926	-0.00157	0.000117362	0.000348568	4.57764e-05	0.000282526	0.000344157	-0.000616312	6.16858e-05	0.000210734
813.5	-0.000184417	-0.000870585	0.000663519	-0.00107	-0.000472546	0.000849724	0.000849724	0.00181	0.00129	0.00044632	0.00199	-0.000453115	-0.000684023	-0.000258207	0.000278533	0.000265239		813.5	-0.000548601	-0.000708342	0.000486732	-0.000873685	-0.000171304	-0.00201	-0.000537097	-0.000195742	0.0022	1.52588e-05	-0.00017041	0.000537395	-0.000164732	0.000289162		813.5	-0.000532866	-6.59227e-05	0.000347257	0.00134	0.000782132	-0.00135	0.000136375	0.0001688	8.05855e-05	0.000465572	0.000329256	-0.0004282	0.000106608	0.000195971
814	-0.000290275	-0.000699043	0.000736237	-0.00115	-0.000392795	0.000825882	0.000825882	0.00197	0.00145	0.000616193	0.00211	-0.000251889	-0.000791132	-0.000137925	0.000344464	0.000275516		814	-0.000726581	-0.000689507	0.000507593	-0.000972271	-5.96046e-05	-0.00221	-0.000426531	-0.000268459	0.00227	6.22272e-05	-0.00021714	0.000444055	-0.000190347	0.000305101		814	-0.000552773	-0.000114918	0.000369787	0.00136	0.00072062	-0.00113	0.000287294	8.73804e-05	0.000295877	0.000567853	0.000241578	-0.000261426	0.000156472	0.000183485
814.5	-0.000364304	-0.000623822	0.00055635	-0.00123	-0.000152588	0.00084424	0.00084424	0.00206	0.00146	0.00077951	0.00216	-2.04444e-05	-0.000941217	-0.0001508	0.000372176	0.000281282		814.5	-0.000774622	-0.000691772	0.000604868	-0.00107	-8.22544e-05	-0.00222	-0.000458419	-0.000243187	0.0023	7.51019e-05	-0.000321567	0.000327349	-0.000212684	0.000311193		814.5	-0.000448585	-0.000225782	0.000216007	0.00125	0.000746131	-0.00103	0.000385106	-1.10865e-05	0.000449181	0.000482619	0.000153959	-0.00025177	0.000142887	0.000171735
815	-0.000452757	-0.000512481	0.000341654	-0.00116	0.000100017	0.000766277	0.000766277	0.00222	0.00136	0.000819564	0.00215	0.000213385	-0.00113	-0.000242949	0.000374164	0.00028346		815	-0.00079	-0.00075984	0.00084281	-0.000989079	-3.00407e-05	-0.0022	-0.000554144	-0.000285983	0.00226	0.000239491	-0.000351369	0.000365615	-0.000187938	0.000315098		815	-0.000461578	-0.00021255	0.000100613	0.00116	0.000703573	-0.000898242	0.000374377	-0.00020802	0.000511646	0.00038898	0.00018388	-0.000199914	0.000120163	0.00016075
815.5	-0.000546575	-0.000390768	0.000270247	-0.00107	0.000182986	0.000629067	0.000629067	0.00232	0.00135	0.000883222	0.00206	0.000321805	-0.00116	-0.000290036	0.000370009	0.000280554		815.5	-0.000821471	-0.000774741	0.000985026	-0.000901103	8.88109e-05	-0.00234	-0.000596702	-0.000373363	0.00229	0.000472307	-0.000349224	0.000418782	-0.000158255	0.000331216		815.5	-0.000446796	-4.31538e-05	0.000112295	0.00119	0.000560999	-0.000678897	0.000406384	-0.000327945	0.000696778	0.000469863	0.000196636	-0.000103474	0.000169277	0.000152927
816	-0.000533462	-0.000448942	0.000216722	-0.00108	0.000226855	0.000620484	0.000620484	0.00229	0.00135	0.001	0.00185	0.000370622	-0.00102	-0.000266194	0.000371792	0.000270947		816	-0.000700712	-0.000794291	0.000980377	-0.00098896	0.000150561	-0.00241	-0.000707269	-0.00028348	0.0024	0.000536442	-0.000427604	0.000329733	-0.000159368	0.000343055		816	-0.000295758	3.65973e-05	7.95126e-05	0.00115	0.000484705	-0.000546813	0.000429869	-0.000272274	0.000923395	0.000540078	3.41535e-05	-0.000107884	0.000204255	0.000147109
816.5	-0.00039041	-0.000545263	0.000249505	-0.00102	0.000405312	0.000671983	0.000671983	0.00235	0.0012	0.00108	0.00168	0.000540912	-0.00089401	-0.000263691	0.000408815	0.000260736		816.5	-0.000469327	-0.000963807	0.00102	-0.00106	0.000203729	-0.00234	-0.000989854	-0.00016582	0.00236	0.000534415	-0.000503719	0.000245094	-0.00017722	0.000344291		816.5	-0.000199914	-1.87159e-05	5.54323e-05	0.000929475	0.000521183	-0.000516891	0.000285268	-0.000195146	0.000978947	0.000531614	-0.000105023	-0.000143766	0.000176872	0.000136593
817	-0.000355959	-0.000444531	0.000474691	-0.000860453	0.000586033	0.000601888	0.000601888	0.00255	0.000910521	0.00116	0.00158	0.000821769	-0.000744045	-0.000278592	0.000470894	0.000253519		817	-0.000494838	-0.00111	0.001	-0.00106	0.0003438	-0.00231	-0.00124	-0.000201941	0.00225	0.000651836	-0.000467241	0.000209212	-0.000201787	0.000346931		817	-0.000248671	-4.673e-05	0.000140548	0.000764608	0.000491619	-0.000427485	9.82881e-05	-0.000235796	0.000909448	0.000676334	-9.0003e-05	-9.29832e-06	0.000168572	0.000126425
817.5	-0.000365615	-0.000240803	0.000680327	-0.000767231	0.000608325	0.000520706	0.000520706	0.00266	0.000724435	0.00133	0.00141	0.000998259	-0.000433207	-0.000218868	0.000530801	0.00024387		817.5	-0.000708699	-0.00108	0.000881195	-0.00114	0.000489235	-0.00236	-0.00131	-0.000240326	0.00229	0.00077796	-0.000439405	6.07967e-05	-0.000231589	0.000355961		817.5	-0.000278354	-6.19888e-05	0.000188947	0.000655055	0.000347018	-0.000289083	2.40803e-05	-0.000255108	0.000946164	0.000865996	-0.000137091	0.000224233	0.000185822	0.000126601
818	-0.00021565	-0.000182748	0.000725627	-0.000751972	0.000631928	0.000573635	0.000573635	0.00255	0.000632405	0.00155	0.00124	0.00105	-0.000107288	-0.000236511	0.000574133	0.000230219		818	-0.000829101	-0.00104	0.000816226	-0.00127	0.000476241	-0.00239	-0.00137	-0.000126958	0.00237	0.000760913	-0.000507295	-0.000110984	-0.000268683	0.00036371		818	-0.000280142	-0.000205278	0.00011766	0.000471115	0.00030899	-0.000278592	-5.22137e-05	-0.000244379	0.00101	0.000878632	-0.000303805	0.000311732	0.000144492	0.000132669
818.5	-6.78301e-05	-0.000146151	0.000695705	-0.000611663	0.000729918	0.000641823	0.000641823	0.00243	0.000376701	0.00168	0.00117	0.00114	-1.07288e-05	-0.000395775	0.000591419	0.00022316		818.5	-0.000874758	-0.00111	0.000904918	-0.0012	0.000471473	-0.00234	-0.00138	-5.22137e-05	0.00227	0.000688314	-0.000560045	-0.000172496	-0.000278612	0.0003577		818.5	-0.000367522	-0.000331163	4.24385e-05	0.000300169	0.000351667	-0.000308633	-0.000228465	-0.000398636	0.000895143	0.000731766	-0.000429928	0.000400662	5.47916e-05	0.000135199
819	-7.80821e-05	-3.48091e-05	0.000727415	-0.000393748	0.000746131	0.000612736	0.000612736	0.00237	0.000148773	0.00176	0.00108	0.0012	1.07288e-05	-0.000557303	0.000586471	0.000220615		819	-0.00105	-0.00114	0.00104	-0.00101	0.000602007	-0.00233	-0.00119	-0.000148177	0.00217	0.000698686	-0.000547171	-0.000166059	-0.000255217	0.000353253		819	-0.000546813	-0.000243068	6.58035e-05	0.000291467	0.000231981	-0.000217438	-0.000364423	-0.000732601	0.000771761	0.000778615	-0.000474691	0.000622511	1.52588e-05	0.000151505
819.5	-0.000112534	-1.52588e-05	0.000738144	-0.00038588	0.000615239	0.00071466	0.00071466	0.00222	7.35521e-05	0.00174	0.000840664	0.00105	7.93934e-05	-0.000570536	0.000550274	0.000209331		819.5	-0.00123	-0.00112	0.00107	-0.000871062	0.000752926	-0.00222	-0.000909448	-0.000216603	0.00218	0.000636339	-0.000532508	-0.000193596	-0.000221486	0.000347386		819.5	-0.000606656	-0.000124931	3.11136e-05	0.000335932	5.22137e-05	-0.000141025	-0.00040251	-0.000950992	0.00079155	0.00102	-0.000630677	0.000775695	1.22289e-05	0.00017933
820	-7.73668e-05	-0.000145316	0.000668526	-0.000511885	0.000550985	0.00089395	0.00089395	0.00201	-2.71797e-05	0.00164	0.000647306	0.00087285	3.86238e-05	-0.000500202	0.000496396	0.000200729		820	-0.00125	-0.00128	0.00121	-0.0007447	0.000872493	-0.00192	-0.000799239	-0.000152469	0.00209	0.00037992	-0.000537395	-0.000242472	-0.000197421	0.000333803		820	-0.000512958	-0.000100613	-0.000213742	0.000218153	-8.51154e-05	-0.000149369	-0.000538409	-0.00101	0.00084424	0.00115	-0.00085932	0.000783086	-3.91056e-05	0.00019618
820.5	-0.000182867	-0.000142574	0.000737786	-0.000585794	0.000514388	0.00091517	0.00091517	0.00189	-0.000215292	0.00149	0.000521898	0.00093019	-0.000182271	-0.000442505	0.000439784	0.000201068		820.5	-0.00127	-0.00167	0.00145	-0.000528097	0.00106	-0.0016	-0.000854731	-0.000128984	0.00189	0.000166297	-0.000461698	-0.000251055	-0.000182822	0.000333309		820.5	-0.000444531	1.5378e-05	-0.000439286	4.48227e-05	-0.000205636	-7.89165e-05	-0.000755131	-0.00113	0.00073576	0.00114	-0.000925541	0.000820637	-0.000101686	0.000204932
821	-0.000355959	1.21593e-05	0.000868678	-0.000642419	0.000331879	0.000767112	0.000767112	0.0018	-0.00029099	0.00132	0.00036478	0.00108	-0.000240207	-0.000264645	0.00039414	0.000194742		821	-0.00149	-0.00194	0.00156	-0.000352502	0.00132	-0.00141	-0.000856936	-0.000113845	0.00183	5.72205e-05	-0.000309467	-0.000253201	-0.000162949	0.000350543		821	-0.000301242	0.000144005	-0.000452876	-3.08752e-05	-0.000383496	8.9407e-05	-0.000780642	-0.00126	0.000684738	0.00116	-0.00085485	0.00105	-7.88569e-05	0.00021718
821.5	-0.000375271	8.33273e-05	0.000839114	-0.000695944	5.73397e-05	0.000648141	0.000648141	0.00156	-0.000183582	0.00123	0.000184298	0.00113	-0.00011158	-1.35899e-05	0.0003569	0.000176813		821.5	-0.00171	-0.00201	0.00145	-0.000283718	0.00148	-0.00125	-0.000814378	-1.13249e-05	0.00187	-8.35657e-05	-0.000303984	-0.000246763	-0.000158936	0.000357776		821.5	-1.70469e-05	8.82149e-05	-0.000465512	-8.98838e-05	-0.000491023	0.000121355	-0.000602186	-0.00125	0.000809669	0.00104	-0.000861108	0.0012	-4.22895e-05	0.000218924
822	-0.00026679	5.99623e-05	0.00074923	-0.000628591	-1.75238e-05	0.000568867	0.000568867	0.00129	-0.000112295	0.00118	8.03471e-05	0.00118	-5.14984e-05	0.000132799	0.000338537	0.000158582		822	-0.00181	-0.00198	0.00141	-0.000165701	0.00154	-0.00108	-0.000876248	5.26905e-05	0.00177	-0.000235081	-0.000353634	-0.000136495	-0.000156487	0.000354026		822	0.000224352	-0.000104427	-0.000571728	-0.000280857	-0.000470638	4.8995e-05	-0.000462234	-0.00113	0.000883818	0.000708282	-0.000858903	0.00117	-6.9956e-05	0.000204404
822.5	-0.00031352	8.33273e-05	0.000773907	-0.000449896	5.4121e-05	0.0004251	0.0004251	0.00123	-0.000141621	0.00122	-6.67572e-06	0.00127	-6.65188e-05	0.00020206	0.000335502	0.000154674		822.5	-0.00196	-0.00183	0.00141	6.58035e-05	0.00172	-0.00106	-0.000993252	-6.29425e-05	0.00163	-0.000241399	-0.000302851	3.52859e-05	-0.000133296	0.000357396		822.5	0.00027144	-0.000188112	-0.000605345	-0.000373602	-0.000552535	6.81877e-05	-0.000343442	-0.00111	0.00078845	0.000369787	-0.000704885	0.00111	-0.000106335	0.000187098
823	-0.000481486	0.00011301	0.000778794	-0.000326753	8.97646e-05	0.000351787	0.000351787	0.0013	-7.22408e-05	0.00127	-0.000174403	0.00117	-2.58684e-05	0.000309587	0.000332475	0.000156751		823	-0.00208	-0.0015	0.00125	0.00020504	0.0019	-0.00119	-0.000986993	-0.000223517	0.00161	-0.000123978	-0.000234663	9.90629e-05	-0.000106419	0.000356355		823	0.000273466	-0.000199318	-0.000597	-0.000322938	-0.000772595	0.000217438	-0.000147998	-0.00115	0.000766158	0.00016135	-0.000582993	0.00106	-0.000107214	0.000184651
823.5	-0.000500441	-2.88486e-05	0.000674725	-0.000349402	0.000197887	0.000458002	0.000458002	0.00133	7.45058e-05	0.00122	-0.000306129	0.000872314	-6.55651e-06	0.000367403	0.000318646	0.00015041		823.5	-0.00198	-0.00118	0.000985503	0.00016427	0.00183	-0.00117	-0.000961423	-0.000281692	0.00158	-0.00010252	-0.000232279	7.35521e-05	-0.000106166	0.000330851		823.5	0.000341535	-0.000366449	-0.000773549	-0.000342369	-0.000843763	0.000213385	-2.68221e-05	-0.00106	0.00075686	-4.92334e-05	-0.000666261	0.000920534	-0.000158027	0.000182897
824	-0.000335932	-0.000221848	0.000559807	-0.000321269	0.00039041	0.000560403	0.000560403	0.00135	5.74589e-05	0.00111	-0.000352859	0.000676751	-0.000113845	0.000225663	0.000296252	0.000145272		824	-0.00177	-0.00102	0.000821829	0.000151157	0.00162	-0.000946999	-0.00109	-0.000299096	0.00138	-7.03335e-05	-0.000189483	2.02656e-05	-0.000115787	0.000294918		824	0.000319839	-0.000499249	-0.00105	-0.000367999	-0.000767827	7.93934e-05	-9.91225e-05	-0.000899673	0.000545144	-0.000319242	-0.000747561	0.00064683	-0.000263189	0.000163928
824.5	-0.000230551	-0.000262976	0.000555515	-0.000113368	0.000434041	0.000568986	0.000568986	0.0014	-9.95398e-05	0.00103	-0.000420809	0.000634313	-0.000139594	0.000152588	0.00029073	0.000143172		824.5	-0.00161	-0.000949979	0.000679851	0.000170231	0.00147	-0.000739336	-0.00112	-0.00036943	0.00119	8.55923e-05	-8.06451e-05	-5.85318e-05	-0.000110999	0.000266637		824.5	0.00016582	-0.000445962	-0.00114	-0.000263691	-0.000774622	7.15256e-06	-0.000203371	-0.000809729	0.00034833	-0.000510454	-0.000700653	0.000528693	-0.000316312	0.00014663
825	-0.000159264	-0.000293136	0.000581503	3.98159e-05	0.000267267	0.000656962	0.000656962	0.00128	-0.000123382	0.000970006	-0.000556588	0.000540614	-1.52588e-05	0.00022316	0.00029056	0.000137645		825	-0.00146	-0.000919461	0.000416994	7.98702e-05	0.00136	-0.000659585	-0.000952959	-0.000407934	0.00114	0.000147462	-6.53267e-05	-0.00016892	-0.000124271	0.000241072		825	9.7394e-05	-0.000381827	-0.00106	-8.88109e-05	-0.000794053	-8.67844e-05	-0.000184238	-0.00062567	0.000344157	-0.000565648	-0.00070703	0.000589728	-0.000288735	0.000141427
825.5	-1.19209e-06	-0.00046885	0.00049758	0.000150681	0.000165105	0.00089252	0.00089252	0.00104	-8.7142e-05	0.000850916	-0.000575662	0.000472188	6.62804e-05	0.000227451	0.000294289	0.000135		825.5	-0.00125	-0.000987291	0.000193	-5.54323e-05	0.00108	-0.000511169	-0.000791252	-0.000408173	0.00112	-6.31809e-06	-0.000158548	-0.000247478	-0.000168482	0.000210025		825.5	0.000125408	-0.000473857	-0.00103	-3.52859e-05	-0.000655532	-0.000327587	-0.000182033	-0.000319362	0.000404	-0.000578344	-0.000781834	0.000550389	-0.000275075	0.000136848
826	0.000101209	-0.000588536	0.000459194	0.000305891	0.000178933	0.00108	0.00108	0.000883758	-0.000190616	0.000671983	-0.000478029	0.000544429	6.19888e-06	0.000158668	0.000300497	0.000140006		826	-0.00107	-0.00109	0.000131249	-5.99623e-05	0.000898719	-0.000241041	-0.000648677	-0.000545025	0.000941455	-0.000149488	-0.00014782	-0.000253916	-0.000186145	0.000184948		826	5.79357e-05	-0.000585198	-0.00106	-2.47955e-05	-0.000491381	-0.000493765	-0.000243783	-0.000158668	0.00031805	-0.000518858	-0.000769019	0.000394821	-0.000298068	0.00012601
826.5	4.41074e-05	-0.000500798	0.000545025	0.000336051	7.11679e-05	0.00106	0.00106	0.000766158	-0.000330687	0.000473499	-0.000471711	0.000550628	-1.28746e-05	0.000175357	0.000268808	0.000136177		826.5	-0.000989079	-0.00102	0.000127435	-2.80142e-05	0.000782251	-0.000137329	-0.000342429	-0.000698924	0.000807583	-0.000134587	-6.05583e-05	-0.000256062	-0.000162522	0.000167331		826.5	-6.93798e-05	-0.000557899	-0.000977635	4.3273e-05	-0.00049305	-0.00051713	-0.000211954	-0.000222921	0.000242949	-0.000338137	-0.000649214	0.000326633	-0.000285372	0.000110204
827	-1.41859e-05	-0.00041306	0.000554562	0.000187874	-0.000130653	0.00103	0.00103	0.000522971	-0.000318289	0.000264406	-0.000533223	0.000426948	4.70877e-05	0.000256062	0.000208467	0.000129237		827	-0.000892401	-0.000806808	0.000113249	-6.87838e-05	0.000621557	-0.000151277	8.09431e-05	-0.000692606	0.000752151	-0.000156045	-0.000124395	-0.000268817	-0.000132769	0.000146335		827	-0.000135064	-0.000525832	-0.000871181	0.000120044	-0.000471354	-0.000555396	-8.64863e-05	-0.000255108	0.000294566	-0.000189245	-0.000630021	0.000274777	-0.000252525	0.000106639
827.5	0.000149369	-0.00043869	0.00053215	4.19617e-05	-0.000193477	0.00105	0.00105	0.000280023	-0.000238895	6.18696e-05	-0.000505567	0.000303388	3.21865e-05	0.000197887	0.000165803	0.000125846		827.5	-0.00061655	-0.000680089	0.000226736	-7.51019e-05	0.000523686	-9.50098e-05	0.000359595	-0.000583649	0.000577986	-0.0002563	-0.000226557	-0.000245571	-9.09021e-05	0.000125081		827.5	-0.000220537	-0.000519156	-0.000847578	6.30617e-05	-0.000353932	-0.000642776	-6.53863e-05	-0.000222921	0.000300407	-0.000216842	-0.000606596	0.000137091	-0.000266264	9.94753e-05
828	0.000327468	-0.000421524	0.000622511	-7.27177e-06	-0.000136137	0.000904083	0.000904083	0.000165045	-0.000296712	-5.94854e-05	-0.000433445	0.000269532	-1.93119e-05	7.54595e-05	0.000135307	0.000116139		828	-0.000353336	-0.000632286	0.000371218	-1.07288e-05	0.000547886	-5.78165e-05	0.000425518	-0.000483036	0.000246465	-0.00024569	-0.000168979	-0.000213981	-4.78973e-05	0.000108306		828	-0.000378489	-0.000443935	-0.000648141	6.38962e-05	-0.000281572	-0.000596046	-0.000118613	-0.000297904	0.000151634	-0.000227392	-0.000386477	8.38041e-05	-0.000256603	7.50161e-05
828.5	0.000281215	-0.000267506	0.00067389	-4.13656e-05	-0.000189781	0.000627637	0.000627637	0.000130653	-0.000330329	-8.07047e-05	-0.00043118	0.000203848	2.02656e-06	6.85453e-05	9.10418e-05	9.60536e-05		828.5	-0.000267029	-0.000486135	0.000304341	3.23057e-05	0.000563145	-8.88109e-05	0.000459552	-0.000371695	2.55108e-05	-0.000102758	-0.000139117	-0.0002141	-2.37326e-05	9.31481e-05		828.5	-0.000395536	-0.000251532	-0.000302911	0.00013721	-0.000311613	-0.000468016	-5.07236e-05	-0.000379324	4.69685e-05	-7.86185e-05	-0.000166416	0.000211239	-0.000167439	6.37925e-05
829	0.000142574	-0.000179887	0.000487685	-9.89437e-05	-0.000240922	0.000418544	0.000418544	5.31673e-05	-0.000146389	-9.33409e-05	-0.000367522	6.13928e-06	4.49419e-05	8.74996e-05	3.80065e-05	6.89898e-05		829	-0.000191092	-0.00025177	0.000102997	-2.76566e-05	0.000398278	-4.51803e-05	0.000402212	-0.000198603	1.06096e-05	-3.45707e-05	-0.000162482	-0.000188708	-1.54972e-05	6.358e-05		829	-0.000203371	-0.000106335	-0.000127316	0.000106215	-0.000288248	-0.00037396	4.69685e-05	-0.00030005	5.45979e-05	9.35197e-05	-9.17912e-05	0.000257015	-7.77294e-05	5.56663e-05
829.5	6.34193e-05	-0.000167012	0.000202775	-8.16584e-05	-0.000152826	0.000247478	0.000247478	3.0756e-05	1.18017e-05	-0.000110269	-0.000193357	-7.236e-05	1.91927e-05	1.4782e-05	4.30005e-06	3.93451e-05		829.5	-7.64132e-05	-0.000110745	4.06504e-05	-2.3365e-05	0.000179291	5.98431e-05	0.000185132	-4.8995e-05	-8.40425e-06	-8.55923e-05	-0.000113249	-8.27312e-05	-7.04825e-06	3.00471e-05		829.5	-2.16961e-05	-9.15527e-05	-0.00010848	1.28746e-05	-0.000119805	-0.000256181	3.20077e-05	-8.78572e-05	3.37362e-05	7.87377e-05	-6.4075e-05	9.20296e-05	-4.16885e-05	2.86792e-05
830	0	0	0	0	0	0	0	0	0	0	0	0	0	0	0	0		830	0	0	0	0	0	0	0	0	0	0	0	0	0	0		830	0	0	0	0	0	0	0	0	0	0	0	0	0	0
830.5	-0.000123978	0.000252724	-0.000184059	-3.33786e-05	7.18832e-05	-0.000148416	-0.000148416	-0.000126243	-1.43051e-06	7.82013e-05	0.000157237	1.26958e-05	9.02414e-05	9.02414e-05	-9.06842e-07	3.52906e-05		830.5	1.63317e-05	0.000182629	-0.000125647	-5.80549e-05	-0.000218153	-0.000256896	4.29153e-06	0.000100255	0.000161469	0.00021565	1.97291e-05	1.07288e-05	4.36107e-06	4.34572e-05		830.5	8.70228e-06	0.000172496	0.000221968	7.7486e-06	0.000132918	0.000215411	0.000114799	2.15769e-05	9.88245e-05	3.62396e-05	2.563e-05	8.07047e-05	9.47515e-05	2.25948e-05
831	-8.80957e-05	0.000327945	-0.000401497	-7.56979e-05	0.000204086	-6.12736e-05	-6.12736e-05	-0.000280499	3.74317e-05	7.58171e-05	0.000393152	-1.0848e-05	0.000255346	0.000109911	3.03217e-05	5.91294e-05		831	7.25985e-05	0.000319958	-0.000255704	-0.000109553	-0.000467539	-0.000454068	0.000134051	0.000298858	0.000358999	0.00031209	-7.33137e-05	3.82662e-05	1.45535e-05	8.47306e-05		831	6.22272e-05	0.000206113	0.000357747	-6.10352e-05	0.000380874	0.000232577	0.000204146	0.00011158	0.000285506	9.14931e-05	2.55108e-05	0.000161886	0.000171552	3.84281e-05
831.5	1.91927e-05	0.000313282	-0.000442982	-6.54459e-05	0.000385642	6.87838e-05	6.87838e-05	-0.000295043	-3.74317e-05	0.000152349	0.000675678	5.0962e-05	0.000343323	4.58956e-05	9.16421e-05	7.52437e-05		831.5	0.000175595	0.000232697	-0.000269055	5.96046e-05	-0.000547051	-0.000552893	0.000331879	0.000407815	0.000346363	0.000365734	-0.000108957	6.3777e-05	4.21256e-05	9.88843e-05		831.5	-1.64509e-05	0.00011611	0.00038588	-7.18832e-05	0.000580072	0.000187755	0.000127554	7.30753e-05	0.000322938	5.10812e-05	7.68304e-05	0.000210881	0.00017032	5.29675e-05
832	-3.05176e-05	0.000397086	-0.000255108	-0.000169754	0.000453591	0.000115514	0.000115514	-0.000218511	-0.000168085	0.000307441	0.000800967	0.000148773	0.000397086	5.66244e-05	0.00013933	8.14782e-05		832	0.000244498	0.000140548	-0.000287056	0.000278234	-0.0004462	-0.000732899	0.000627756	0.000429153	0.000233769	0.000496149	-1.28746e-05	-6.19888e-06	8.04067e-05	0.000116035		832	-0.000210166	0.000167251	0.000441432	0.000109792	0.000542521	0.000234485	6.59823e-05	-0.000141382	0.00029552	9.57251e-05	0.00015384	0.000362515	0.00017646	6.34033e-05
832.5	-0.000302672	0.00048089	-0.000100255	-0.000422001	0.000438929	0.000290632	0.000290632	-0.00025475	-0.000165701	0.000354409	0.000794411	0.000197232	0.000459194	0.000126839	0.000156271	9.50883e-05		832.5	0.000360012	1.35899e-05	-0.000433087	0.00032115	-0.000338912	-0.000959396	0.000985503	0.00056386	0.000233769	0.000519514	2.08616e-06	-9.5129e-05	9.77467e-05	0.000149846		832.5	-0.000254393	0.000359774	0.000513911	0.000330687	0.000479341	0.00022614	0.000112832	-0.000263572	0.000362635	0.000233889	0.000232935	0.000563383	0.000241463	7.73094e-05
833	-0.000436544	0.000393152	-8.84533e-05	-0.000659227	0.000442505	0.000547767	0.000547767	-0.000402927	-0.0001055	0.000293016	0.000749588	0.000284016	0.000455022	7.4625e-05	0.000149629	0.000114463		833	0.000556469	-0.000226974	-0.000521541	0.000256777	-0.000296474	-0.000980377	0.00125	0.00075829	0.000235856	0.000346661	-7.27773e-05	-8.44002e-05	0.000101586	0.000172852		833	-0.000196218	0.000418067	0.00044322	0.000400305	0.000563145	9.02414e-05	5.32866e-05	-0.000199199	0.00045979	0.000299811	0.000333428	0.000720143	0.000282168	8.31852e-05
833.5	-0.000444055	0.0002563	-4.54187e-05	-0.000814676	0.000437379	0.000688076	0.000688076	-0.000518084	-0.000191331	0.000359058	0.000587821	0.000494421	0.000424981	-9.9659e-05	0.000130206	0.000129325		833.5	0.00065434	-0.000509977	-0.000501037	0.000237346	-0.000196815	-0.000911117	0.00134	0.000839829	0.000167847	0.000162959	1.59144e-05	-7.98702e-06	0.000107363	0.000179946		833.5	-0.000231981	0.000305295	0.000349402	0.000433326	0.000674725	-2.68221e-05	-0.000127435	-0.00013268	0.000404	0.000423133	0.000491679	0.000864863	0.000285625	9.92281e-05
834	-0.00058949	0.000265121	3.34978e-05	-0.000922322	0.000371337	0.000699878	0.000699878	-0.000641584	-0.000279188	0.000487089	0.000320196	0.00067091	0.000551581	-0.000160217	0.00010762	0.000145148		834	0.00064981	-0.000649452	-0.000482202	0.000243545	-2.00272e-05	-0.000933766	0.00147	0.000945091	0.000206172	3.46899e-05	0.000187576	8.34465e-07	0.000137448	0.000192786		834	-0.000244141	0.000294685	0.000406027	0.000442266	0.000712037	-5.00679e-05	-0.000229537	-0.000111341	0.000352025	0.000706017	0.000652194	0.0011	0.00033623	0.000122868
834.5	-0.000839114	0.000250459	3.39746e-05	-0.000989079	0.000377536	0.000718832	0.000718832	-0.00082922	-0.000203371	0.000494242	0.000165105	0.000700593	0.000792027	-0.000100255	9.21828e-05	0.000164617		834.5	0.00074172	-0.000651598	-0.000482082	0.000142813	6.11544e-05	-0.000973582	0.0017	0.00117	0.000367582	-0.000172496	0.000276148	7.33137e-05	0.000187318	0.000217572		834.5	-0.00011754	0.000217557	0.000500917	0.000329614	0.000785589	-7.34329e-05	-0.000218809	-1.91927e-05	0.000390768	0.000950634	0.000705719	0.00136	0.000401398	0.000139685
835	-0.00098455	0.000109434	9.53674e-07	-0.00102	0.000502467	0.000653386	0.000653386	-0.000940621	-6.92606e-05	0.000433087	0.000158668	0.000730634	0.000914454	-0.000145197	7.15383e-05	0.000174473		835	0.00085938	-0.000712395	-0.000347614	6.56843e-05	9.57251e-05	-0.000934601	0.0018	0.00134	0.000405729	-0.000466943	0.000384092	0.000228524	0.000226513	0.000234543		835	4.12464e-05	-2.00272e-05	0.000339866	0.000210524	0.000950813	-5.40018e-05	-0.000271797	0.000122428	0.000291824	0.00104	0.00076133	0.0014	0.000401775	0.00014948
835.5	-0.00103	0.000103474	0.000118852	-0.00104	0.000609994	0.000382304	0.000382304	-0.000888884	-3.8147e-06	0.000422597	0.000169277	0.000767112	0.000888824	-0.000188231	5.00381e-05	0.000168935		835.5	0.000806332	-0.000706911	-0.000140548	0.000144958	0.000155926	-0.000868201	0.00186	0.00135	0.000320792	-0.000558734	0.000609159	0.000296712	0.000272761	0.00023426		835.5	7.79629e-05	-0.000217199	7.92742e-05	0.000240684	0.00102	0.000108361	-0.000361025	0.000115871	0.000160813	0.00114	0.00082773	0.00139	0.000382061	0.000163092
836	-0.00115	0.000287771	0.000276685	-0.00109	0.000600338	9.01222e-05	9.01222e-05	-0.00088042	0.000102282	0.000433087	0.000167012	0.000690639	0.000912547	-0.00015676	2.67455e-05	0.00017177		836	0.000723362	-0.000620961	-7.61747e-05	0.000175238	0.000215769	-0.000906706	0.00196	0.00145	0.000303805	-0.000490308	0.000770569	0.000280023	0.000315443	0.000239488		836	0.000137448	-0.000279784	-0.000149846	0.000341654	0.000986695	0.000332475	-0.000314116	3.02792e-05	0.000146627	0.00128	0.000793457	0.00147	0.000398065	0.000173499
836.5	-0.00121	0.00039959	0.000248671	-0.00107	0.000548482	-0.000107884	-0.000107884	-0.000898302	0.000324488	0.000320435	0.000226259	0.000631213	0.000936031	-0.000193715	3.45281e-06	0.000174332		836.5	0.000742793	-0.000637889	-6.7234e-05	0.00011766	0.000183344	-0.000947595	0.00195	0.00177	0.00041002	-0.000515938	0.000744939	0.000311971	0.000338092	0.00025437		836.5	0.000247598	-0.000406384	-0.000387788	0.000312328	0.000969648	0.000386238	-0.000171602	7.08103e-05	0.000231624	0.00126	0.00065434	0.00152	0.000390897	0.000177434
837	-0.00114	0.000427961	0.000162482	-0.000944018	0.000575304	-0.000244021	-0.000244021	-0.000778794	0.000490785	0.000269651	0.000351429	0.000737786	0.000800848	-0.000268936	1.39134e-05	0.000168267		837	0.000742912	-0.000757933	-1.38283e-05	0.000188351	0.000159025	-0.000885844	0.00179	0.00195	0.000465333	-0.000628948	0.000706434	0.00043726	0.000346596	0.000259126		837	0.000276685	-0.000667334	-0.000657678	0.000205636	0.000930905	0.000448465	-0.000156581	0.000197291	0.000235915	0.00102	0.000543118	0.0014	0.00031513	0.000180506
837.5	-0.00115	0.000591397	9.04799e-05	-0.000848293	0.000583529	-0.0004462	-0.0004462	-0.000570476	0.000597	0.000427365	0.000432014	0.000886798	0.000691414	-0.000228047	4.32943e-05	0.000173693		837.5	0.00053525	-0.000805855	-5.6386e-05	0.000271559	0.000134587	-0.000843287	0.00168	0.00196	0.00050348	-0.000697374	0.000742614	0.000507474	0.000328034	0.00025642		837.5	0.000248551	-0.000789523	-0.000802755	0.000136495	0.000766039	0.000610948	-0.000231028	0.000197291	0.0002352	0.000918806	0.000489593	0.0013	0.000256861	0.000183508
838	-0.00132	0.000848889	-0.000150323	-0.000831604	0.000607491	-0.000568986	-0.000568986	-0.000489831	0.000752211	0.000572443	0.000508428	0.000967443	0.000788093	-7.9751e-05	7.37097e-05	0.000197268		838	0.000304103	-0.00078547	-0.000252366	0.000164032	-2.19345e-05	-0.000873685	0.00167	0.00195	0.000677764	-0.000782847	0.000714719	0.000575662	0.000278016	0.000262976		838	0.000363827	-0.000744939	-0.000834107	0.000116587	0.000586271	0.000724316	-0.000182092	0.000223041	0.000404835	0.000980556	0.000314295	0.00122	0.000264371	0.000178831
838.5	-0.00147	0.00096488	-0.000505686	-0.000820041	0.000692129	-0.000533104	-0.000533104	-0.000476658	0.000928402	0.000594378	0.000559449	0.00107	0.000891328	-1.27554e-05	9.6981e-05	0.000217681		838.5	0.000138998	-0.000822186	-0.000396967	-1.8239e-05	-0.000152111	-0.000818729	0.00171	0.00187	0.000860631	-0.000970602	0.000603855	0.000751972	0.000229816	0.000274547		838.5	0.00049603	-0.00072372	-0.00101	6.29425e-05	0.000524163	0.00076735	-8.0049e-05	0.000373244	0.000572562	0.000967801	5.98431e-05	0.00103	0.000253727	0.000181813
839	-0.00149	0.00091362	-0.000640392	-0.000873446	0.000772953	-0.000473142	-0.000473142	-0.000406981	0.000841022	0.000720024	0.000557423	0.00128	0.000902176	1.9908e-05	0.000117877	0.000225367		839	1.85966e-05	-0.000858426	-0.000353932	-5.93662e-05	-0.000162125	-0.00074482	0.00181	0.00163	0.000890434	-0.00115	0.000588953	0.000841498	0.000204553	0.000275735		839	0.000453115	-0.000847697	-0.00124	0.00013566	0.000434399	0.000889182	-0.000120521	0.000486732	0.00058341	0.000935972	-4.04716e-05	0.000851274	0.000210186	0.000196953
839.5	-0.00147	0.000937104	-0.000533223	-0.000987053	0.000727773	-0.000425577	-0.000425577	-0.000353515	0.000556946	0.000911474	0.000497937	0.00148	0.00103	0.000114441	0.0001469	0.000230359		839.5	-0.000125647	-0.000796199	-0.000302434	-4.02927e-05	-9.54866e-05	-0.000816107	0.002	0.00147	0.000907362	-0.00125	0.000544488	0.000778079	0.000190089	0.000281135		839.5	0.000367403	-0.000896811	-0.0013	0.000289559	0.000321269	0.001	-0.000160933	0.000519156	0.000545144	0.00108	-2.53916e-05	0.000887871	0.00021938	0.00020956
840	-0.0014	0.001	-0.000410318	-0.00106	0.000669718	-0.000288606	-0.000288606	-0.000442445	0.000300407	0.001	0.000502229	0.00153	0.00122	0.000228047	0.000183059	0.000232763		840	-0.000180602	-0.000671983	-0.000385404	-0.000177264	-0.000107884	-0.000919342	0.00217	0.00152	0.00103	-0.00133	0.000329912	0.000731587	0.000167131	0.000297513		840	0.000448585	-0.000903487	-0.00134	0.000337243	0.000291586	0.000946879	-0.000111997	0.000587821	0.000508904	0.00128	-9.59635e-05	0.00106	0.000250856	0.000222731
840.5	-0.00131	0.000965476	-0.000272274	-0.000975609	0.0006392	-0.000154614	-0.000154614	-0.00046128	6.13928e-05	0.00108	0.000606179	0.00157	0.00125	0.000193954	0.000217442	0.00022581		840.5	-0.000205636	-0.000699162	-0.000360012	-0.000339985	-5.82933e-05	-0.000876904	0.00219	0.00155	0.00108	-0.00145	7.689e-05	0.000759244	0.000138119	0.000306039		840.5	0.000655413	-0.00104	-0.00144	0.000372052	0.000278711	0.000775933	-0.000128984	0.000714302	0.000335097	0.0013	-0.000119448	0.00111	0.000235642	0.000235448
841	-0.00116	0.000911951	-3.21865e-05	-0.00079608	0.000623345	-0.000241041	-0.000241041	-0.000346184	-0.000245571	0.00127	0.000599861	0.00165	0.00117	0.000177145	0.000239057	0.000219686		841	-0.00028336	-0.000764608	-0.000341296	-0.00048995	8.09431e-05	-0.000776768	0.00217	0.00152	0.00101	-0.00152	4.72069e-05	0.000734091	0.000115221	0.000306155		841	0.000682712	-0.00116	-0.00145	0.000562787	9.72748e-05	0.000626087	-0.000337422	0.000737906	5.11408e-05	0.00122	-7.24196e-05	0.00106	0.000167395	0.000239899
841.5	-0.00114	0.00102	0.000169277	-0.000701427	0.000623941	-0.000455856	-0.000455856	-0.00030148	-0.000498772	0.00143	0.00052774	0.00161	0.00118	0.000289202	0.000235655	0.000229977		841.5	-0.000298262	-0.000706196	-0.000413656	-0.000731826	0.000192285	-0.000860214	0.00224	0.00156	0.000956476	-0.00159	8.55327e-05	0.000736594	9.82781e-05	0.000318556		841.5	0.000515461	-0.00108	-0.00135	0.000815153	-0.000197649	0.00047648	-0.000448048	0.000701427	-9.93013e-05	0.00125	-0.000172853	0.000947475	0.000112524	0.000234036
842	-0.00117	0.00114	0.000180602	-0.000572324	0.000670552	-0.000570178	-0.000570178	-0.000308037	-0.000698447	0.00145	0.000440598	0.00152	0.00125	0.00033462	0.00022101	0.000237852		842	-0.000178099	-0.00061357	-0.000483513	-0.00104	0.000224352	-0.00101	0.00221	0.00173	0.000960648	-0.00174	2.563e-06	0.000896335	8.11815e-05	0.0003409		842	0.000401258	-0.000898838	-0.00131	0.000866652	-0.000383973	0.000314355	-0.000377893	0.00078094	-5.43594e-05	0.00136	-0.00041455	0.00070703	8.24531e-05	0.000227914
842.5	-0.00104	0.00113	0.000133753	-0.000424027	0.000743508	-0.000656486	-0.000656486	-0.000153601	-0.000928283	0.00145	0.000372767	0.00151	0.00121	0.000227928	0.000208071	0.000237343		842.5	-8.53539e-05	-0.000642776	-0.000421286	-0.00119	0.000254035	-0.001	0.00206	0.00185	0.000952303	-0.00192	-9.95398e-05	0.00102	6.46959e-05	0.000352208		842.5	0.000291228	-0.000868678	-0.00127	0.000826001	-0.000429392	0.000276208	-0.000373721	0.000903249	-7.55787e-05	0.00141	-0.000523567	0.000404477	4.75993e-05	0.000226249
843	-0.000782013	0.00115	0.000174165	-0.000398159	0.000657201	-0.000859618	-0.000859618	0.000167608	-0.00116	0.00157	0.000328183	0.00147	0.00119	0.000155449	0.000200331	0.000246173		843	-0.000107884	-0.000644565	-0.000346303	-0.00115	0.000264287	-0.000973105	0.00199	0.00181	0.00097996	-0.002	-7.60555e-05	0.00099051	6.12984e-05	0.000348152		843	7.24792e-05	-0.000926375	-0.00112	0.000885129	-0.000480771	0.000419259	-0.000463068	0.000856042	-0.000165462	0.00152	-0.00046587	0.00026834	3.34879e-05	0.00022819
843.5	-0.000615597	0.00135	0.000236988	-0.000475764	0.000512719	-0.00102	-0.00102	0.000440657	-0.0013	0.00163	0.000409007	0.00132	0.00128	0.000157714	0.000207654	0.000260067		843.5	-0.000167012	-0.000635982	-0.000386238	-0.00114	0.000178456	-0.000962019	0.00207	0.00173	0.00109	-0.002	-2.70605e-05	0.000916243	5.46426e-05	0.000349354		843.5	-4.39882e-05	-0.00091815	-0.000866652	0.000970125	-0.000484943	0.000575185	-0.000437558	0.000733733	-0.000128388	0.00169	-0.000438094	0.000293732	7.85689e-05	0.000228671
844	-0.000477433	0.00149	0.000200629	-0.000532627	0.000372291	-0.00107	-0.00107	0.000686109	-0.00134	0.0015	0.000653148	0.00116	0.00129	0.000170708	0.000217059	0.000262243		844	-0.000232816	-0.000725508	-0.000349522	-0.00116	9.04799e-05	-0.000790834	0.00217	0.00165	0.00112	-0.00208	-9.09567e-05	0.000962973	4.70231e-05	0.000354665		844	3.17097e-05	-0.000839591	-0.000738144	0.000987291	-0.000344038	0.000654459	-0.00036931	0.000682354	-7.10487e-05	0.00168	-0.000410199	0.000256777	0.000126625	0.000217438
844.5	-0.000272274	0.0014	0.000187874	-0.000581026	0.000204086	-0.00114	-0.00114	0.000998497	-0.00147	0.00142	0.000852823	0.00113	0.00115	0.000218511	0.000211588	0.000267028		844.5	-0.000442028	-0.000887275	-0.000229716	-0.00107	1.72853e-05	-0.000493407	0.00215	0.00144	0.00101	-0.00205	-0.000125229	0.00105	3.06865e-05	0.000342226		844.5	5.8651e-05	-0.00080955	-0.000688791	0.00112	-0.000228524	0.000718474	-0.000441432	0.000598669	-0.000115156	0.00149	-0.000247657	9.89437e-05	0.000129769	0.000206361
845	-0.000122905	0.00134	0.000230074	-0.000676274	6.31809e-06	-0.00124	-0.00124	0.00126	-0.00159	0.00142	0.000918746	0.00105	0.00105	0.000416636	0.000201638	0.000279255		845	-0.000691772	-0.001	-0.000224948	-0.000900507	-6.46114e-05	-0.00031364	0.00207	0.00122	0.00094384	-0.00185	-3.60608e-05	0.00101	1.30634e-05	0.000320333		845	-5.60284e-06	-0.000640512	-0.000598669	0.00132	-0.00022614	0.000712156	-0.000551939	0.00039494	-7.49826e-05	0.00146	-8.51154e-05	-2.22921e-05	0.000139986	0.000202884
845.5	-0.000103354	0.00145	0.000216365	-0.000734568	-9.89437e-05	-0.00116	-0.00116	0.00136	-0.00164	0.00133	0.00101	0.00084883	0.00106	0.000632286	0.000214589	0.000280489		845.5	-0.000796437	-0.00105	-0.000337481	-0.000696898	-0.000128627	-0.000261784	0.00192	0.00121	0.00106	-0.00167	3.8743e-06	0.00101	2.15669e-05	0.000307887		845.5	1.9908e-05	-0.00034976	-0.000340581	0.00136	-0.000223875	0.000571251	-0.000513554	0.00025773	0.000191569	0.00159	-0.000132024	-6.16312e-05	0.000197291	0.00019282
846	-5.3525e-05	0.00148	0.000185609	-0.000732899	-0.000104785	-0.000938416	-0.000938416	0.00147	-0.00173	0.00129	0.00116	0.000772178	0.00106	0.000715137	0.000258727	0.000276678		846	-0.00079	-0.00119	-0.000418425	-0.000465393	-4.87566e-05	-0.000111461	0.00166	0.00128	0.00122	-0.00158	-6.49691e-05	0.00106	4.68741e-05	0.000300872		846	9.65595e-05	-0.000208259	1.07288e-05	0.00128	-0.000149608	0.000419617	-0.000434995	0.000216961	0.00043726	0.00163	-0.000279367	-0.000238538	0.000231157	0.000183579
846.5	8.15392e-05	0.00149	0.000258684	-0.000805855	-0.000111461	-0.000824213	-0.000824213	0.00175	-0.00188	0.00148	0.00122	0.000757277	0.00095582	0.000806451	0.000310966	0.000290384		846.5	-0.000892639	-0.00127	-0.000397205	-0.000163317	9.81092e-05	6.04391e-05	0.00151	0.00118	0.00132	-0.00146	-4.87566e-05	0.00105	8.22196e-05	0.00029079		846.5	6.92606e-05	-0.000192881	0.000459671	0.00127	-0.000188589	0.000316978	-0.000492454	8.60691e-05	0.000540495	0.00156	-0.000309169	-0.000355005	0.000229905	0.000185663
847	0.000120401	0.00162	0.000347972	-0.000934362	-7.59363e-05	-0.000782967	-0.000782967	0.00201	-0.002	0.00179	0.00128	0.000636101	0.000968695	0.000994325	0.000369753	0.000315604		847	-0.00106	-0.00118	-0.000448227	2.32458e-05	0.000204444	5.88894e-05	0.00156	0.00103	0.00145	-0.00129	8.05855e-05	0.00102	0.000121032	0.000287427		847	2.26498e-05	-6.19888e-05	0.000938773	0.00137	-0.000368118	0.000226974	-0.00056076	-5.75781e-05	0.000657797	0.00158	-0.000313461	-0.000262976	0.000263949	0.000204437
847.5	0.000135303	0.00174	0.000239968	-0.00102	1.56164e-05	-0.00064373	-0.00064373	0.00211	-0.00208	0.00196	0.00133	0.000523448	0.00109	0.00109	0.000417224	0.000327595		847.5	-0.00128	-0.00113	-0.000511765	4.17233e-06	0.000269413	3.57628e-05	0.00162	0.00099802	0.00161	-0.00123	6.74725e-05	0.00109	0.000128632	0.000300871		847.5	6.73532e-05	0.000213981	0.00122	0.00142	-0.000380993	4.08888e-05	-0.000492871	-7.689e-05	0.000775933	0.00172	-0.000409722	-3.02792e-05	0.000339508	0.000218805
848	0.000271559	0.00161	9.16719e-05	-0.00106	8.30889e-05	-0.00048542	-0.00048542	0.00217	-0.00223	0.00202	0.00129	0.000559747	0.00108	0.00109	0.000429098	0.000329734		848	-0.00143	-0.00124	-0.000348926	-1.27554e-05	0.000361681	0.000183582	0.00161	0.000959516	0.0017	-0.0012	-2.98023e-06	0.00114	0.000143593	0.000310745		848	9.88245e-05	0.000334144	0.00125	0.00151	-0.000301957	-0.00011313	-0.000403702	-8.22544e-06	0.000736713	0.00175	-0.000439823	0.000145078	0.000379806	0.000218791
848.5	0.000367403	0.00137	0.000161648	-0.00112	-4.56572e-05	-0.000506759	-0.000506759	0.00222	-0.00247	0.0021	0.00108	0.000625789	0.000942707	0.00112	0.000381295	0.000339049		848.5	-0.00161	-0.00129	-9.44138e-05	8.60691e-05	0.000431776	0.000316381	0.00173	0.000865579	0.00179	-0.00113	4.17829e-05	0.0011	0.000186125	0.000320378		848.5	-1.46627e-05	0.000257492	0.00119	0.00174	-0.000325084	-0.0001688	-0.000427127	-2.11e-05	0.000546336	0.00176	-0.000264704	0.000385165	0.000388066	0.00022415
849	0.000280499	0.00125	0.000350118	-0.00117	-0.000216365	-0.000564933	-0.000564933	0.00217	-0.00261	0.00216	0.000910759	0.000602424	0.000822425	0.00121	0.000330201	0.000346209		849	-0.0017	-0.00131	8.58307e-06	0.000178695	0.000383615	0.000324965	0.00194	0.000848651	0.00203	-0.0011	0.000125051	0.00109	0.000235314	0.000339699		849	-6.40154e-05	0.000217199	0.00108	0.00193	-0.000386596	-0.000275254	-0.000437975	-8.54731e-05	0.000484347	0.00184	-0.000110924	0.000609517	0.00039955	0.000237357
849.5	0.000210404	0.00124	0.000453591	-0.00109	-0.000261664	-0.000542283	-0.000542283	0.00208	-0.00258	0.0021	0.000849009	0.000564158	0.000689149	0.00123	0.000313627	0.000336827		849.5	-0.0017	-0.00151	-2.02656e-06	0.000209093	0.00030911	0.000354767	0.00204	0.000927687	0.00233	-0.00114	9.51886e-05	0.00121	0.000259906	0.000367673		849.5	1.89543e-05	0.000283718	0.00083828	0.00186	-0.000361323	-0.000332475	-0.000380456	-0.000175476	0.000529766	0.00176	-0.000108898	0.000637293	0.000381038	0.000225701
850	0.000246644	0.00112	0.000618219	-0.00103	-0.000307441	-0.000572562	-0.000572562	0.00213	-0.00255	0.00209	0.000738382	0.00059402	0.000446558	0.0013	0.000303694	0.000334689		850	-0.00175	-0.00181	7.64132e-05	0.000288725	0.000242829	0.000465631	0.00209	0.000839829	0.00247	-0.00109	3.54052e-05	0.00129	0.000262732	0.000388122		850	-4.88758e-06	0.000250101	0.000580311	0.00173	-0.000421166	-0.0003407	-0.000378251	-0.000347018	0.000532508	0.00149	-0.000115395	0.000586987	0.000297124	0.000208906
850.5	0.00014627	0.00104	0.000870228	-0.00103	-0.000470996	-0.000683308	-0.000683308	0.00225	-0.00246	0.00214	0.000617385	0.000581384	0.000212669	0.00146	0.000285442	0.000344169		850.5	-0.00177	-0.00203	0.000219345	0.000385404	0.000142455	0.000518799	0.0022	0.000610709	0.00254	-0.000954509	0.000107586	0.00125	0.000268956	0.000398987		850.5	-0.000177503	0.000235677	0.000474453	0.00167	-0.000574827	-0.000299811	-0.000469863	-0.00053364	0.000583291	0.00128	-5.12004e-05	0.000596285	0.000227789	0.0002086
851	-1.39475e-05	0.00104	0.00101	-0.00102	-0.000596523	-0.00067842	-0.00067842	0.00227	-0.00219	0.0021	0.000564456	0.000440776	0.000154734	0.00159	0.000285055	0.000337439		851	-0.00167	-0.00217	0.000305414	0.000355482	4.49419e-05	0.000463367	0.00222	0.00051403	0.00265	-0.000873446	0.000137389	0.00123	0.000267436	0.000404324		851	-0.000332832	0.000325799	0.000400782	0.00151	-0.000594139	-0.00019908	-0.000433803	-0.00057435	0.000808239	0.00124	-0.000145257	0.000644684	0.00022165	0.000206581
851.5	-0.000140309	0.000928402	0.000967383	-0.00104	-0.00073278	-0.000504851	-0.000504851	0.00224	-0.00189	0.00202	0.000545263	0.000344932	0.000152469	0.00151	0.000278554	0.000316701		851.5	-0.00161	-0.00239	0.000494123	0.000329852	5.04255e-05	0.000512838	0.00202	0.000430226	0.00266	-0.000815749	-3.9041e-05	0.00127	0.000243157	0.000406701		851.5	-0.000349402	0.000293732	0.000303507	0.00125	-0.00038743	1.07288e-05	-0.00028491	-0.00049293	0.00104	0.0012	-0.000326931	0.000641823	0.000241846	0.000188414
852	-0.000215769	0.000632524	0.000956893	-0.00111	-0.000996709	-0.000376105	-0.000376105	0.00226	-0.00167	0.00206	0.000413656	0.000338495	5.16176e-05	0.00137	0.000238342	0.000309214		852	-0.00176	-0.00257	0.000789285	0.000409126	8.2016e-05	0.000726938	0.00179	0.000205636	0.00254	-0.000583053	-0.000215113	0.00115	0.000214279	0.000407381		852	-0.000297666	6.06775e-05	0.000285983	0.0011	-0.000124693	0.000293136	-0.000267982	-0.000409245	0.00108	0.00106	-0.000350356	0.000729799	0.000264362	0.000170983
852.5	-0.000363231	0.000366688	0.00094831	-0.00119	-0.00126	-0.00033462	-0.00033462	0.00214	-0.00139	0.00214	0.000360608	0.000333965	-1.27554e-05	0.00122	0.000187431	0.000303137		852.5	-0.00194	-0.00259	0.000992537	0.000424147	-4.43459e-05	0.00085783	0.00175	6.55651e-06	0.0025	-0.000318408	-0.000252783	0.000944018	0.000194579	0.000410985		852.5	-0.000252247	-0.000112891	0.000393033	0.00109	0.000111103	0.000500679	-0.000348926	-0.00031054	0.00102	0.000961602	-0.000331044	0.000942707	0.00030525	0.000168415
853	-0.000519037	0.000201583	0.000820398	-0.00116	-0.00133	-0.000220895	-0.000220895	0.00178	-0.00102	0.00216	0.000394583	0.000388801	6.65188e-05	0.00112	0.000175859	0.000279279		853	-0.00199	-0.00252	0.00103	0.000306249	-0.000172496	0.000879407	0.0018	-3.21865e-05	0.00257	-0.000151873	-0.000314057	0.000903368	0.000192821	0.000413681		853	-9.799e-05	-0.000155926	0.000416517	0.000998735	0.000430107	0.000609756	-0.000314832	-0.000181794	0.00103	0.000865757	-0.000440121	0.00103	0.000349467	0.000162843
853.5	-0.000598431	-2.02656e-06	0.000672936	-0.00103	-0.00124	-9.69172e-05	-9.69172e-05	0.00145	-0.000768423	0.00224	0.000356317	0.000639498	0.00011158	0.00102	0.000189628	0.000259228		853.5	-0.00202	-0.00237	0.00113	0.000233173	-0.000182509	0.000938773	0.00186	-3.65973e-05	0.00257	-2.80142e-05	-0.00054127	0.000964761	0.000209183	0.000414371		853.5	0.000117898	-0.000261068	0.000393271	0.000903726	0.000639915	0.000688672	-0.000263751	-0.000106812	0.000970364	0.000680625	-0.000632346	0.000912666	0.00033693	0.00015796
854	-0.000714421	-0.000196815	0.000650883	-0.000926971	-0.00126	-0.000197172	-0.000197172	0.00128	-0.000745893	0.0024	0.000207663	0.000999212	9.01222e-05	0.000997663	0.00017009	0.000268253		854	-0.00208	-0.00204	0.00136	0.00027597	-0.000196695	0.000886679	0.00198	-0.000115514	0.00255	0.000155568	-0.000708759	0.000894785	0.000246714	0.000410795		854	0.000144005	-0.000395656	0.000486732	0.000914693	0.000619054	0.000754833	-0.000276685	-8.10623e-05	0.000734687	0.000563562	-0.000769019	0.000707269	0.000283534	0.000157424
854.5	-0.000930071	-0.000230789	0.000730872	-0.000786543	-0.00126	-0.000327468	-0.000327468	0.00109	-0.000695348	0.00256	5.47171e-05	0.00121	0.000203848	0.000994682	0.000162963	0.000279441		854.5	-0.00206	-0.00159	0.00149	0.000247955	-0.000329018	0.00057137	0.00211	-6.40154e-05	0.0027	0.000328422	-0.000805616	0.000835419	0.000285382	0.000405052		854.5	-4.64916e-06	-0.000400066	0.000640512	0.000918865	0.000552893	0.000808358	-0.000193954	-6.59227e-05	0.000614047	0.000665724	-0.000952721	0.000541925	0.000260418	0.000165683
855	-0.00109	-0.000123382	0.000760198	-0.000528574	-0.00117	-0.000351071	-0.000351071	0.000897884	-0.000522256	0.00266	-9.17912e-05	0.00129	0.000291824	0.000800014	0.000176766	0.000275507		855	-0.00194	-0.00124	0.00151	0.000106335	-0.000416875	0.000202537	0.00205	7.52211e-05	0.00282	0.000332713	-0.00103	0.000856876	0.000276531	0.00039842		855	-5.11408e-05	-0.000342488	0.000695705	0.000730991	0.000582457	0.000900149	3.34978e-05	-4.24385e-05	0.000620246	0.000804126	-0.00122	0.000333667	0.000253389	0.000177553
855.5	-0.00122	-0.000206828	0.0008775	-0.000356674	-0.00116	-0.000361562	-0.000361562	0.000811338	-0.000512719	0.00281	-0.000280619	0.0015	0.000214696	0.000532031	0.000163036	0.000288601		855.5	-0.00198	-0.00102	0.00167	4.18425e-05	-0.000363827	-6.56843e-05	0.00188	0.000111938	0.00279	0.000298619	-0.00137	0.000895143	0.000241588	0.000401482		855.5	-4.23193e-05	-0.00047946	0.000709653	0.000561953	0.000620484	0.00107	0.000165284	-4.23193e-05	0.000499725	0.000748813	-0.00136	0.000153899	0.000217125	0.000189145
856	-0.00133	-0.000416994	0.00119	-0.000352383	-0.00124	-0.000442505	-0.000442505	0.000733852	-0.000623822	0.00304	-0.000486612	0.00173	0.000107527	0.000390768	0.000132241	0.000320905		856	-0.00212	-0.000794172	0.00185	4.36306e-05	-0.000312924	-0.00034678	0.00186	9.50098e-05	0.00273	0.000358224	-0.0016	0.000899792	0.000221724	0.000413639		856	-0.000172257	-0.000721097	0.000737906	0.000497341	0.000605583	0.00117	0.000162899	-5.51939e-05	0.000186563	0.00063163	-0.00124	0.000151038	0.000162631	0.0001906
856.5	-0.00146	-0.000530958	0.0015	-0.000309825	-0.00122	-0.000474572	-0.000474572	0.000532508	-0.000606537	0.00311	-0.000690341	0.00181	0.000150323	0.000284553	0.000116178	0.000337457		856.5	-0.00216	-0.000630379	0.00188	-5.51939e-05	-0.000277281	-0.000706792	0.00198	0.000159025	0.00272	0.000345349	-0.0017	0.00103	0.000215575	0.000426676		856.5	-0.000292063	-0.000843167	0.000637293	0.000430822	0.000624776	0.00118	0.000207543	-1.23978e-05	-6.80685e-05	0.000616729	-0.00105	0.000273347	0.000142068	0.000185088
857	-0.00154	-0.00067699	0.00161	-0.000183582	-0.00109	-0.000423908	-0.000423908	0.000360429	-0.00053525	0.00306	-0.000906825	0.002	0.000266314	0.000129342	0.000117034	0.000343556		857	-0.00213	-0.00066483	0.0019	-0.000205278	-0.000143647	-0.000934124	0.00205	0.000308275	0.00263	0.000268579	-0.00189	0.00124	0.00020284	0.000438959		857	-0.00032258	-0.000932932	0.000317693	0.000362754	0.00071907	0.00124	0.000328779	6.71148e-05	-0.000207663	0.00060612	-0.00101	0.000267029	0.000119617	0.000188516
857.5	-0.00155	-0.000910759	0.00174	-0.000196695	-0.00105	-0.000413775	-0.000413775	0.000264466	-0.000540972	0.00302	-0.00114	0.00226	0.000281334	3.02792e-05	9.85137e-05	0.000360103		857.5	-0.00218	-0.000761271	0.00208	-0.000207543	-3.77893e-05	-0.000977516	0.0021	0.000346303	0.00237	0.000283599	-0.00201	0.00131	0.000192871	0.000445656		857.5	-0.000415087	-0.00106	3.67165e-05	0.000399351	0.000845551	0.00135	0.000352144	4.56572e-05	-0.000331402	0.000516713	-0.00093013	0.000189543	8.31683e-05	0.000200515
858	-0.00165	-0.00107	0.00201	-0.000231981	-0.00105	-0.000411749	-0.000411749	0.000202298	-0.0004493	0.003	-0.0012	0.00238	0.000324368	3.18289e-05	0.000105922	0.000375688		858	-0.00209	-0.000808597	0.00222	-0.000151873	1.35899e-05	-0.00104	0.00231	0.000356793	0.00218	0.000368953	-0.00198	0.00123	0.000217016	0.000445699		858	-0.000564933	-0.00114	-9.35793e-05	0.000510573	0.000978231	0.00135	0.000286102	-3.8147e-06	-0.000328541	0.000510335	-0.000776231	0.000139475	7.22955e-05	0.000207197
858.5	-0.00174	-0.00102	0.00222	-0.000176191	-0.000907302	-0.000276566	-0.000276566	0.000144303	-0.00021112	0.00294	-0.00104	0.00233	0.000452995	-7.16448e-05	0.000169354	0.000370972		858.5	-0.00189	-0.000849724	0.00219	-0.00024426	0.000127673	-0.00111	0.00255	0.000484824	0.00211	0.000311494	-0.00194	0.00121	0.000245422	0.000445423		858.5	-0.000582218	-0.00105	-0.000167489	0.000514984	0.00118	0.00128	0.000279784	-5.51939e-05	-0.000126839	0.000593364	-0.000769854	7.22408e-05	9.74685e-05	0.00020801
859	-0.00172	-0.00098145	0.00226	-0.000170112	-0.000688195	-5.29289e-05	-5.29289e-05	0.000146508	2.89679e-05	0.00292	-0.000857949	0.00236	0.000461578	-0.000312567	0.000238402	0.000362161		859	-0.00174	-0.000933766	0.00215	-0.000319362	0.000396132	-0.00105	0.00265	0.000606894	0.00198	0.000266671	-0.00198	0.00115	0.000265077	0.000441241		859	-0.000526905	-0.000941038	-0.000140548	0.000472665	0.00141	0.00121	0.000296891	-0.000121832	9.35793e-05	0.000578463	-0.000919402	-3.73125e-05	0.000114625	0.000213163
859.5	-0.00169	-0.00103	0.00233	-0.000273228	-0.000640154	3.20673e-05	3.20673e-05	0.00016439	0.000167847	0.00298	-0.000654221	0.00239	0.000352025	-0.000521421	0.00025937	0.000365721		859.5	-0.00167	-0.000937104	0.00217	-0.000283122	0.000639319	-0.00092864	0.0027	0.000667095	0.0018	0.000386119	-0.00198	0.000973105	0.000294919	0.00043223		859.5	-0.000580192	-0.000866055	8.32081e-05	0.000522137	0.00153	0.00114	0.00023514	-0.00022912	0.000116467	0.000506043	-0.00102	6.79493e-06	0.000121117	0.000217618
860	-0.00174	-0.00101	0.00237	-0.000363946	-0.000619769	2.31266e-05	2.31266e-05	0.000118732	0.000375032	0.003	-0.000442028	0.00227	0.000341296	-0.000722051	0.000258757	0.000365952		860	-0.00157	-0.000857353	0.00213	-0.00036478	0.00075841	-0.000945449	0.00277	0.00074029	0.00173	0.000503302	-0.00187	0.000821948	0.000320305	0.000424169		860	-0.000626922	-0.000737906	0.000386357	0.00059557	0.00157	0.000958323	0.000307441	-0.000246286	0.000156403	0.000572026	-0.00107	0.000204325	0.000172133	0.000216145
860.5	-0.00176	-0.000951171	0.00219	-0.000409245	-0.000412583	3.85046e-05	3.85046e-05	7.4923e-05	0.000685215	0.00292	-0.000272393	0.00209	0.000407815	-0.00104	0.000256436	0.000354467		860.5	-0.00152	-0.000858665	0.00199	-0.000587702	0.000883698	-0.00103	0.00266	0.000898719	0.0017	0.000452042	-0.00175	0.000879049	0.000310535	0.000416178		860.5	-0.000535131	-0.000594854	0.000562906	0.000611782	0.00164	0.000836015	0.000556588	-0.000205517	0.000312328	0.000697672	-0.00121	0.000275135	0.000245626	0.000221633
861	-0.00163	-0.00103	0.0019	-0.000496864	-0.000178814	2.563e-05	2.563e-05	0.000143349	0.000859499	0.00289	-0.000246882	0.00199	0.000416398	-0.00132	0.000239947	0.000346607		861	-0.00168	-0.000891805	0.00196	-0.000684261	0.00111	-0.00106	0.00234	0.00102	0.00153	0.000471234	-0.00178	0.00102	0.000280857	0.00041396		861	-0.000458479	-0.000562787	0.000681639	0.000638723	0.00162	0.000788569	0.000760972	-0.000261307	0.000362277	0.000708401	-0.00131	0.000223279	0.000265832	0.000228058
861.5	-0.00156	-0.00114	0.00173	-0.00055337	-7.93934e-05	-0.000102758	-0.000102758	0.000264406	0.000851035	0.00292	-0.000263929	0.00193	0.000420809	-0.00135	0.000211877	0.000344347		861.5	-0.00186	-0.000755906	0.00195	-0.000609517	0.00122	-0.00111	0.00216	0.00104	0.00139	0.000588655	-0.00174	0.00106	0.000278865	0.000409753		861.5	-0.000460744	-0.00051558	0.00080049	0.000748515	0.00148	0.000668645	0.000814259	-0.000347137	0.000264645	0.000714719	-0.00121	0.000263214	0.000268439	0.000219303
862	-0.00158	-0.00108	0.00164	-0.000408053	6.2108e-05	-0.000203729	-0.000203729	0.000289202	0.000885487	0.00282	-0.000208855	0.00182	0.000513077	-0.00125	0.000220886	0.000330925		862	-0.0019	-0.000510573	0.00182	-0.000616193	0.00117	-0.00135	0.00213	0.00117	0.00141	0.000639915	-0.00164	0.00114	0.000288844	0.000408673		862	-0.000409722	-0.000389218	0.000784278	0.000872493	0.00138	0.000518799	0.000899494	-0.000344992	0.000184298	0.000865996	-0.00104	0.00029397	0.000300641	0.000207015
862.5	-0.00148	-0.000985503	0.00153	-0.000195742	0.00026226	-0.00018537	-0.00018537	0.000317693	0.000977755	0.00271	-0.000153661	0.00179	0.000618339	-0.0012	0.000272585	0.000315287		862.5	-0.00182	-0.00030601	0.00166	-0.000759721	0.00121	-0.0016	0.00199	0.00139	0.00153	0.000657082	-0.00158	0.00132	0.000308529	0.000413323		862.5	-0.000247836	-0.00027144	0.000680208	0.000886917	0.00137	0.000458598	0.00112	-0.000362158	0.000201344	0.00104	-0.00103	0.000176191	0.000334789	0.000208413
863	-0.00132	-0.000938296	0.00155	-4.12464e-05	0.000334859	-0.000203252	-0.000203252	0.00047791	0.000908613	0.00271	-0.000266075	0.00183	0.000603318	-0.00105	0.000313827	0.000307059		863	-0.00169	-0.00014472	0.00158	-0.000793934	0.00137	-0.0017	0.00172	0.00143	0.00162	0.000830293	-0.00153	0.00139	0.000341346	0.000408187		863	-0.000167012	-0.000232697	0.00059545	0.000941157	0.00126	0.000400543	0.00126	-0.000514269	0.000183105	0.00108	-0.00104	5.61476e-05	0.00031805	0.000213231
863.5	-0.00128	-0.000869751	0.00179	0.00012815	0.000233412	-0.00030148	-0.00030148	0.000708699	0.000716925	0.00273	-0.000359416	0.00172	0.000569105	-0.00082612	0.000332986	0.00030434		863.5	-0.00149	-5.48363e-06	0.00157	-0.000725508	0.00137	-0.00186	0.0015	0.00126	0.00174	0.00107	-0.00138	0.00131	0.000363126	0.00039509		863.5	-0.000226855	-0.000168324	0.000510454	0.00103	0.000965238	0.000214696	0.00126	-0.000597835	0.000133038	0.00114	-0.000927091	8.84533e-05	0.000285645	0.000204951
864	-0.00122	-0.000765204	0.00199	0.000386834	0.000209093	-0.00029254	-0.00029254	0.000795186	0.000628591	0.00258	-0.000408292	0.00144	0.000663638	-0.000737906	0.000355154	0.000292379		864	-0.00121	-0.00010848	0.00151	-0.000791907	0.00127	-0.00208	0.00128	0.00116	0.00186	0.00114	-0.0012	0.00126	0.000339369	0.000386194		864	-0.000265241	2.45571e-05	0.000293612	0.00096643	0.000793815	-1.38283e-05	0.00134	-0.000497162	0.000236988	0.0013	-0.000897169	9.23872e-05	0.000280922	0.000201658
864.5	-0.00102	-0.000797868	0.00208	0.000643492	0.000275493	-0.000191808	-0.000191808	0.000894904	0.000622034	0.00245	-0.000476122	0.00117	0.000764608	-0.000822783	0.000385659	0.000282478		864.5	-0.00105	-0.000491738	0.00149	-0.000924468	0.00133	-0.00216	0.000968456	0.0012	0.00185	0.00103	-0.00112	0.00136	0.000290453	0.000387291		864.5	-0.000228882	0.000193954	1.33514e-05	0.000861645	0.000748277	-0.000151038	0.00142	-0.000479996	0.000439286	0.00129	-0.000971913	-1.57356e-05	0.000260189	0.000207084
865	-0.000807285	-0.000875592	0.00219	0.000756621	0.000278354	-0.000195503	-0.000195503	0.00102	0.00054884	0.00238	-0.000488758	0.00102	0.000771284	-0.000809193	0.000399513	0.000279712		865	-0.00104	-0.000883818	0.00157	-0.000898719	0.00146	-0.00199	0.000748634	0.00118	0.00179	0.000918388	-0.00105	0.00135	0.000261888	0.00038285		865	-0.000164509	0.000314236	-0.000205159	0.000911355	0.00059855	-0.00031364	0.00135	-0.000520706	0.000489235	0.00106	-0.000969827	-6.12736e-05	0.000207603	0.000201219
865.5	-0.000775337	-0.000798821	0.00229	0.000813961	0.000268221	-0.000201464	-0.000201464	0.00107	0.000496626	0.00224	-0.000344515	0.000860989	0.000919461	-0.000666618	0.000426927	0.00027061		865.5	-0.00107	-0.00113	0.0016	-0.000849485	0.00153	-0.00184	0.000793457	0.00119	0.00187	0.000796556	-0.000868678	0.00127	0.000275368	0.000380105		865.5	-0.000132442	0.000502825	-0.000350356	0.00106	0.000416636	-0.000520587	0.00124	-0.000469208	0.000449777	0.000951111	-0.000892758	9.53674e-06	0.000188515	0.000198336
866	-0.000714302	-0.000494838	0.00225	0.000832438	0.000360489	-8.79765e-05	-8.79765e-05	0.00109	0.000618577	0.0021	-0.000162125	0.000718236	0.00124	-0.000643969	0.000501824	0.000252756		866	-0.00108	-0.00138	0.00155	-0.000937223	0.00161	-0.00173	0.000885248	0.00132	0.00205	0.000568032	-0.000703394	0.0013	0.000287374	0.000390976		866	-7.49826e-05	0.000779271	-0.000422001	0.00114	0.000333071	-0.000562906	0.0013	-0.000379324	0.000504851	0.00106	-0.000956774	2.69413e-05	0.000228614	0.000213346
866.5	-0.000568151	-0.000237703	0.00207	0.000796914	0.00043714	8.70228e-06	8.70228e-06	0.00123	0.000747323	0.00206	-2.83718e-05	0.000707567	0.00148	-0.000750184	0.000568786	0.000240615		866.5	-0.00117	-0.00168	0.00153	-0.00107	0.00177	-0.00148	0.000769973	0.00136	0.00211	0.000401616	-0.00063622	0.00124	0.00026156	0.000400665		866.5	-5.85318e-05	0.00101	-0.000371099	0.00128	0.000258088	-0.000377178	0.00139	-0.000456452	0.00064075	0.00116	-0.0011	-2.01464e-05	0.000278955	0.000233098
867	-0.000549436	-0.000136852	0.00194	0.000765085	0.000380993	-1.19209e-05	-1.19209e-05	0.00142	0.000747681	0.00207	0.000196576	0.000743806	0.00151	-0.000747561	0.000594335	0.000236471		867	-0.00129	-0.00181	0.00155	-0.00112	0.00181	-0.00126	0.000614285	0.00121	0.00217	0.00034821	-0.000528753	0.00102	0.000225991	0.000397421		867	-0.000229836	0.00119	-0.000199795	0.00148	4.91142e-05	-0.000201702	0.00136	-0.000552833	0.000673175	0.0012	-0.00113	1.21593e-05	0.000304495	0.000245566
867.5	-0.000696421	-3.8147e-06	0.00186	0.000786304	0.000324249	-5.24521e-05	-5.24521e-05	0.00148	0.000739455	0.00205	0.000510812	0.000718236	0.00151	-0.000719309	0.000604297	0.000235526		867.5	-0.00131	-0.00182	0.00152	-0.00123	0.00171	-0.00127	0.000471413	0.00104	0.00238	0.000198483	-0.000285149	0.0008533	0.000189016	0.000396823		867.5	-0.000422239	0.00138	-1.35899e-05	0.00156	-7.48634e-05	-0.000124216	0.00137	-0.000569999	0.00064671	0.00136	-0.00103	7.24792e-05	0.000346427	0.000256082
868	-0.000809312	0.000163555	0.00172	0.000864744	0.000313997	-8.51154e-05	-8.51154e-05	0.00156	0.00079751	0.00211	0.000774264	0.000703394	0.00157	-0.000813246	0.000628105	0.000243		868	-0.00119	-0.00188	0.00147	-0.00144	0.00172	-0.00138	0.000202775	0.00107	0.00263	-0.000121832	-0.00015825	0.000870109	0.000149031	0.000414158		868	-0.00047791	0.0014	9.50098e-05	0.00145	-0.000102878	1.49012e-05	0.00147	-0.000522912	0.000629187	0.00152	-0.00105	6.42538e-05	0.000373935	0.000259128
868.5	-0.000824451	0.000198007	0.00163	0.000906944	0.000194073	-0.000237823	-0.000237823	0.00166	0.000706553	0.00225	0.000961304	0.000750303	0.00159	-0.000913501	0.000617508	0.000259094		868.5	-0.00117	-0.00189	0.00153	-0.00156	0.00167	-0.0014	-0.000168085	0.00111	0.00277	-0.000369549	-9.91821e-05	0.00094223	0.000115191	0.000428675		868.5	-0.000546455	0.00122	0.000209451	0.0014	-0.000233173	0.000271082	0.00149	-0.000467122	0.000408411	0.00145	-0.00108	0.000103593	0.00035282	0.000250927
869	-0.000924468	0.000142336	0.00171	0.000966549	-9.67979e-05	-0.000488877	-0.000488877	0.00167	0.00043416	0.00235	0.00109	0.000692844	0.00149	-0.00089395	0.000545446	0.000279192		869	-0.00114	-0.00179	0.00161	-0.00148	0.00144	-0.00145	-0.000500143	0.00102	0.00293	-0.000478506	-1.41263e-05	0.000908256	8.71172e-05	0.000429073		869	-0.000730038	0.00102	0.000300288	0.00144	-0.00043118	0.000382066	0.00137	-0.000276446	-2.95639e-05	0.00128	-0.000958323	0.00027597	0.000302409	0.000238736
869.5	-0.00102	0.000142217	0.00179	0.00105	-0.000296474	-0.000609279	-0.000609279	0.00165	0.000249982	0.00237	0.00115	0.000501215	0.00147	-0.000872254	0.000497162	0.000293025		869.5	-0.000969887	-0.00175	0.00166	-0.00142	0.00113	-0.00162	-0.000774741	0.000885963	0.00317	-0.000612855	1.57952e-05	0.000972152	5.65052e-05	0.000438966		869.5	-0.000824094	0.000925422	0.000351548	0.00134	-0.000460505	0.000397086	0.00132	1.74046e-05	-0.000397205	0.00121	-0.000825822	0.000379205	0.000285869	0.000230744
870	-0.000899076	0.000113964	0.00172	0.00108	-0.000308752	-0.000573039	-0.000573039	0.0017	0.000141501	0.00236	0.00109	0.000398993	0.00161	-0.000901818	0.000497516	0.000291718		870	-0.000832438	-0.00182	0.00173	-0.00146	0.000960588	-0.0017	-0.00111	0.000828028	0.00324	-0.00080049	-0.000156403	0.0011	-2.46863e-06	0.000454231		870	-0.000862718	0.000813961	0.000461936	0.00122	-0.000308752	0.000514507	0.00135	0.000223279	-0.000613809	0.00115	-0.000849426	0.000251532	0.000279223	0.000228471
870.5	-0.000712395	-4.66108e-05	0.00165	0.00108	-0.000371814	-0.000491023	-0.000491023	0.0017	-4.56572e-05	0.00237	0.00106	0.000426471	0.00174	-0.000785708	0.000506026	0.000286116		870.5	-0.000867844	-0.00175	0.0019	-0.00135	0.000844121	-0.00158	-0.00143	0.000751019	0.00318	-0.0008986	-0.000288248	0.00107	-3.57479e-05	0.000454155		870.5	-0.000963092	0.000621557	0.000692964	0.00125	-0.000203967	0.00055933	0.0012	0.000397205	-0.000832438	0.00101	-0.000870764	6.93798e-05	0.000243321	0.000231117
871	-0.000719786	-0.000106335	0.00166	0.00114	-0.000488758	-0.000309825	-0.000309825	0.00154	-0.000184894	0.00227	0.00112	0.000532568	0.00184	-0.000622392	0.000525845	0.000277544		871	-0.000802755	-0.00148	0.00206	-0.0011	0.000745416	-0.00148	-0.00153	0.000625134	0.00316	-0.000873089	-0.000262797	0.000948906	2.58287e-07	0.000439133		871	-0.00109	0.000535965	0.000906706	0.00128	-0.000144124	0.000433445	0.000918448	0.00059247	-0.00103	0.000929892	-0.000787377	-4.20809e-05	0.000208745	0.000236098
871.5	-0.000829577	-3.21865e-06	0.00169	0.00116	-0.000509977	2.11e-05	2.11e-05	0.00131	-0.000154495	0.00214	0.00118	0.000694215	0.00207	-0.000626683	0.000583483	0.000270177		871.5	-0.00057745	-0.00125	0.00209	-0.00095439	0.000721812	-0.00138	-0.00146	0.000642657	0.00319	-0.000962615	-0.000167251	0.000919223	6.74029e-05	0.000427461		871.5	-0.00109	0.000548363	0.000963807	0.00122	2.22921e-05	0.000305176	0.000820577	0.000723481	-0.00102	0.001	-0.000808656	-0.000198364	0.000207161	0.000237009
872	-0.000807881	1.41859e-05	0.00173	0.00101	-0.00052309	0.000305176	0.000305176	0.00116	-8.57115e-05	0.00209	0.00114	0.000911236	0.00226	-0.000746846	0.000625989	0.000268989		872	-0.000516891	-0.00123	0.0022	-0.000909209	0.000762105	-0.00115	-0.00139	0.000796795	0.00311	-0.00105	-0.000163555	0.000927687	0.000115971	0.000421345		872	-0.00108	0.000417471	0.00104	0.0012	0.000225186	0.000285625	0.000831246	0.000727892	-0.000954509	0.000970423	-0.00101	-0.00038898	0.000188584	0.000242713
872.5	-0.000750422	-2.83718e-05	0.00189	0.000825047	-0.00065589	0.000437737	0.000437737	0.00105	-0.000131249	0.00213	0.00111	0.00109	0.00225	-0.000725389	0.000637765	0.00027331		872.5	-0.00057447	-0.00114	0.00235	-0.000763297	0.000778079	-0.000813961	-0.00119	0.000809789	0.00307	-0.000964761	-7.05123e-05	0.000823617	0.00019375	0.000405165		872.5	-0.00119	0.00027585	0.00114	0.00124	0.000279427	0.000193715	0.000786483	0.000678778	-0.000991225	0.000793517	-0.00112	-0.000459075	0.000135769	0.000252072
873	-0.000855446	0.000130296	0.00199	0.000701427	-0.000742912	0.000537992	0.000537992	0.000926733	-0.000194192	0.00212	0.00109	0.00118	0.00224	-0.000585556	0.000648682	0.000275176		873	-0.000564456	-0.000974655	0.00238	-0.000491023	0.000690699	-0.000614405	-0.000804722	0.000715852	0.00308	-0.000890255	7.80225e-05	0.000711083	0.000276034	0.000379841		873	-0.00132	0.000314116	0.0011	0.00121	0.000261188	-5.80549e-05	0.000737488	0.000702381	-0.00101	0.000682771	-0.00106	-0.000494838	8.84781e-05	0.000251756
873.5	-0.000920773	0.000392079	0.00191	0.000549793	-0.000698566	0.000676155	0.000676155	0.000864148	-0.000177741	0.00211	0.00112	0.00126	0.00228	-0.000537872	0.000678599	0.000271986		873.5	-0.00061059	-0.000889778	0.00233	-0.000360012	0.00061214	-0.000487566	-0.000455737	0.000792861	0.00299	-0.001	0.00012219	0.000717402	0.000313615	0.000363875		873.5	-0.00132	0.000341773	0.00103	0.00106	0.000311017	-0.000203252	0.000826955	0.000693798	-0.000954032	0.000714719	-0.00096035	-0.00054276	8.33521e-05	0.000244474
874	-0.000924587	0.000566006	0.00177	0.000336051	-0.000591874	0.000715494	0.000715494	0.000762939	-0.000189066	0.00211	0.00118	0.00134	0.00221	-0.000526786	0.000677283	0.000265378		874	-0.000825524	-0.000779152	0.00237	-0.000436902	0.000660539	-0.000245452	-0.000274897	0.00108	0.00278	-0.00111	0.000117481	0.000700355	0.000335981	0.000358006		874	-0.00129	0.000202775	0.00113	0.001	0.000323772	-0.00022912	0.000907958	0.000526309	-0.001	0.000721157	-0.00096482	-0.000521302	6.71099e-05	0.000245059
874.5	-0.00106	0.000722885	0.00171	0.000154614	-0.000578046	0.000666976	0.000666976	0.000593305	-0.000311613	0.00208	0.0014	0.00135	0.00201	-0.000427961	0.000641308	0.000265653		874.5	-0.00107	-0.000555992	0.00237	-0.000501037	0.000750899	-4.3869e-05	-0.000104427	0.00132	0.00262	-0.00106	0.000274599	0.000594139	0.00038298	0.000351592		874.5	-0.00143	3.99351e-05	0.00128	0.00112	0.00017643	-0.000308037	0.000831366	0.000330925	-0.00119	0.000642359	-0.000860095	-0.00032711	2.5784e-05	0.00025435
875	-0.00136	0.000963211	0.00163	8.28505e-05	-0.00054431	0.000723124	0.000723124	0.000357628	-0.000317931	0.00203	0.00166	0.00133	0.00195	-0.000329375	0.000634968	0.00027655		875	-0.00114	-0.000350356	0.00217	-0.000531077	0.000867724	-6.91414e-06	8.52942e-05	0.00152	0.00257	-0.000992417	0.000521123	0.000492096	0.000433599	0.000340986		875	-0.00156	-4.17233e-05	0.00132	0.00121	7.15256e-05	-0.000427008	0.00073123	0.000200033	-0.00132	0.000708282	-0.000768185	-0.000104666	1.72357e-06	0.000264841
875.5	-0.00157	0.00108	0.00148	2.41995e-05	-0.000481606	0.000781059	0.000781059	0.00019449	-0.000304937	0.00206	0.0018	0.00137	0.00203	-0.000383019	0.000633695	0.000291173		875.5	-0.00112	-0.000283957	0.00198	-0.000725985	0.00108	-3.85046e-05	0.000140727	0.00177	0.00246	-0.00094533	0.000625134	0.000453472	0.000448813	0.000339498		875.5	-0.00159	-0.000219584	0.00135	0.00118	0.000128746	-0.000373363	0.000731349	-2.31266e-05	-0.00129	0.000923455	-0.000813186	-5.1856e-05	-3.4074e-06	0.000270448
876	-0.00167	0.000940084	0.0014	-6.56843e-05	-0.000514507	0.000699997	0.000699997	0.000114322	-0.000397205	0.00212	0.00191	0.00148	0.00202	-0.000378728	0.000597281	0.00030229		876	-0.00118	-0.000236988	0.00199	-0.000916719	0.00123	-8.34465e-05	0.000108719	0.00195	0.00231	-0.000751138	0.000635564	0.000353336	0.000450631	0.000343646		876	-0.00169	-0.00050211	0.00134	0.00129	0.000115871	-0.000283599	0.000678182	-0.000263453	-0.00119	0.000953257	-0.000796139	4.76837e-07	-2.93255e-05	0.000276988
876.5	-0.00181	0.000785828	0.00134	-2.00272e-05	-0.000505686	0.000586748	0.000586748	5.53727e-05	-0.000500202	0.00214	0.00201	0.00151	0.00186	-0.000235081	0.000558048	0.000305187		876.5	-0.00119	-9.17912e-05	0.00198	-0.000916719	0.00115	-0.000203609	0.000243068	0.00191	0.00228	-0.000499487	0.000693262	0.000202417	0.000463545	0.000333449		876.5	-0.00189	-0.000675559	0.00119	0.00142	-3.55244e-05	-0.000379682	0.000522733	-0.000370741	-0.00104	0.000716865	-0.000653028	0.00011909	-8.90742e-05	0.000274706
877	-0.00192	0.000768781	0.0012	9.27448e-05	-0.000358582	0.000526428	0.000526428	2.41995e-05	-0.00044024	0.00222	0.00205	0.00149	0.00174	-0.000121236	0.000556925	0.000302697		877	-0.00104	4.31538e-05	0.00189	-0.000880361	0.000991225	-0.000405073	0.000537395	0.00177	0.00235	-0.00041616	0.000704348	0.000261784	0.000484248	0.000319733		877	-0.00188	-0.000720859	0.000987649	0.00142	-0.000114441	-0.00049293	0.000467479	-0.000392199	-0.00082624	0.000472009	-0.000569761	0.000118852	-0.000127171	0.000256929
877.5	-0.00188	0.000762582	0.000992298	0.000145793	-0.000228524	0.000455379	0.000455379	2.11e-05	-0.000354648	0.00243	0.00198	0.00144	0.00171	-0.000131845	0.000557052	0.000298812		877.5	-0.000957131	8.22544e-05	0.00189	-0.001	0.000840425	-0.000495195	0.000708044	0.00179	0.00229	-0.000405431	0.000513375	0.000442386	0.000474905	0.000317725		877.5	-0.00167	-0.000845075	0.000855446	0.0014	-2.49147e-05	-0.000469685	0.000556946	-0.000445664	-0.000658035	0.000299633	-0.000608146	-4.29153e-05	-0.000137255	0.00024
878	-0.00175	0.000685573	0.000947952	0.00022006	-0.00030005	0.000322938	0.000322938	-5.04255e-05	-0.000406742	0.00258	0.00191	0.00125	0.0016	-0.000130057	0.00051432	0.000293831		878	-0.00101	0.000250101	0.00191	-0.00114	0.000655651	-0.000448227	0.000874519	0.00179	0.00213	-0.000234604	0.00029695	0.000474334	0.000462001	0.000313739		878	-0.00151	-0.00102	0.000860572	0.00148	-1.38283e-05	-0.000446558	0.000559032	-0.000394225	-0.000623584	4.21405e-05	-0.000582457	-0.000125766	-0.000147829	0.000236412
878.5	-0.00169	0.000631928	0.000969648	0.000371695	-0.000401974	0.000274539	0.000274539	-0.000148058	-0.000473857	0.00247	0.00179	0.000979543	0.00146	-0.000167251	0.000453021	0.000281369		878.5	-0.00111	0.000501513	0.00174	-0.00118	0.000409365	-0.000467777	0.00114	0.00162	0.00211	7.72476e-05	0.000216901	0.000419378	0.00045677	0.000306599		878.5	-0.00144	-0.000999212	0.000857472	0.00155	-3.43323e-05	-0.000544548	0.000422716	-0.000306368	-0.00061655	-0.000253499	-0.000450015	-0.000187278	-0.00016654	0.000232329
879	-0.00159	0.00063169	0.000885129	0.000429273	-0.00047183	0.000335455	0.000335455	-0.000169575	-0.000412107	0.00231	0.00153	0.000726223	0.00138	-0.000266433	0.000403885	0.00026164		879	-0.00115	0.000661016	0.00154	-0.00126	0.000389934	-0.00056839	0.00137	0.00147	0.00205	0.00028038	0.000157833	0.000474691	0.000451639	0.000305141		879	-0.00126	-0.000875115	0.000865459	0.00151	7.08103e-05	-0.000601888	0.000395119	-0.000364184	-0.000453711	-0.000347137	-0.000405192	-0.000409484	-0.00015606	0.000220444
879.5	-0.00145	0.000586867	0.000762582	0.000448465	-0.000507474	0.000375152	0.000375152	-0.000159383	-0.000302315	0.00223	0.00129	0.000528395	0.00133	-0.000320435	0.00037095	0.000243177		879.5	-0.00128	0.000771403	0.00147	-0.00134	0.000584722	-0.000594497	0.00149	0.00153	0.00187	0.000475168	0.000123799	0.000627756	0.000477642	0.000312041		879.5	-0.00106	-0.000840783	0.000946164	0.00153	0.000175595	-0.000490665	0.000548363	-0.000561476	-0.000231028	-0.000302374	-0.000413716	-0.000665903	-0.000114103	0.000222685
880	-0.00146	0.000509977	0.00072372	0.000555754	-0.000552297	0.000372052	0.000372052	-0.000206888	-0.000303864	0.00211	0.00121	0.000407219	0.00122	-0.000198603	0.000339964	0.000233565		880	-0.0015	0.000956535	0.00143	-0.00129	0.000795126	-0.000595212	0.00163	0.0017	0.00173	0.000744462	0.000270188	0.000708818	0.000548363	0.000324903		880	-0.00103	-0.000881076	0.000878096	0.00167	0.000103116	-0.000360012	0.000633597	-0.0007478	-4.673e-05	-0.000349164	-0.000377417	-0.00076735	-0.000105888	0.000233865
880.5	-0.00169	0.000611305	0.000700235	0.000682592	-0.000574589	0.000456095	0.000456095	-0.000193179	-0.000266552	0.00203	0.00113	0.000320315	0.00105	-3.5882e-05	0.000334923	0.000235464		880.5	-0.00155	0.00113	0.00132	-0.00109	0.00097394	-0.000760674	0.00181	0.00174	0.00182	0.000928283	0.000569761	0.000834465	0.000643363	0.000333266		880.5	-0.000967741	-0.000816822	0.000622988	0.0017	-2.30074e-05	-0.000357389	0.000695288	-0.000833452	0.000222087	-0.000378966	-0.000317633	-0.000769615	-0.00010173	0.000229658
881	-0.00189	0.000746727	0.000659585	0.000697494	-0.000576377	0.000471354	0.000471354	-3.31998e-05	-0.000208259	0.00204	0.000883818	0.000288725	0.000926971	-1.22786e-05	0.000318438	0.000238298		881	-0.00144	0.000994802	0.00124	-0.000960708	0.00122	-0.000996709	0.00185	0.0018	0.00186	0.00101	0.000716031	0.00107	0.000696977	0.000336614		881	-0.000818253	-0.00067997	0.000355363	0.00165	-4.45843e-05	-0.000267625	0.000961363	-0.000970602	0.000535369	-0.000259876	-0.000349641	-0.000814199	-5.89043e-05	0.000230356
881.5	-0.00189	0.000746846	0.000754952	0.000681877	-0.00065136	0.000306606	0.000306606	0.000111461	-0.000294447	0.00208	0.000654101	0.000252783	0.000784755	9.94205e-05	0.00028127	0.000236859		881.5	-0.00144	0.000679135	0.00129	-0.00092411	0.00138	-0.00112	0.00184	0.00199	0.0018	0.00111	0.00073272	0.00117	0.000708431	0.000346819		881.5	-0.000719547	-0.000683904	0.000250697	0.00173	-7.41482e-05	-0.000124812	0.00131	-0.00102	0.000663877	-9.81688e-05	-0.00037533	-0.000839353	1.64409e-06	0.000247731
882	-0.00189	0.00075531	0.000907779	0.000734448	-0.000728488	0.000101328	0.000101328	0.000200689	-0.000462413	0.00207	0.000615716	0.000129342	0.000479579	0.000348687	0.000240254	0.000240897		882	-0.00149	0.000435948	0.00127	-0.000767469	0.00139	-0.00121	0.00184	0.00209	0.0018	0.00134	0.00076443	0.00109	0.000712862	0.000353164		882	-0.000774026	-0.000694394	0.000176311	0.00194	-0.000151992	-0.000101328	0.00149	-0.000878453	0.0006001	-8.32677e-05	-0.000279129	-0.00076592	4.01338e-05	0.000260072
882.5	-0.00197	0.000913978	0.000973225	0.00076282	-0.000715375	5.126e-06	5.126e-06	0.000326157	-0.000516653	0.00208	0.000632524	3.35574e-05	0.000228286	0.000486851	0.000232386	0.000250262		882.5	-0.00135	0.000263572	0.00103	-0.000634313	0.00143	-0.00134	0.00176	0.00197	0.00194	0.00146	0.000781417	0.00106	0.000696982	0.000347341		882.5	-0.000785947	-0.000557184	1.3113e-06	0.00204	-0.0001297	-0.000107646	0.00153	-0.000794888	0.000632763	-4.28557e-05	-0.000140309	-0.000795603	7.11381e-05	0.000262502
883	-0.00193	0.00105	0.000977397	0.000782013	-0.000716567	-6.12736e-05	-6.12736e-05	0.000490248	-0.00047195	0.00215	0.000638962	4.62532e-05	0.000185251	0.000431657	0.00025065	0.000254164		883	-0.00113	-4.35114e-05	0.000779986	-0.000554919	0.00159	-0.00132	0.00159	0.00184	0.00194	0.00136	0.000677168	0.00106	0.000650148	0.000331811		883	-0.000714898	-0.000473619	-5.54323e-05	0.002	-3.09944e-05	3.55244e-05	0.0016	-0.000856936	0.000793695	0.000129521	-0.000142455	-0.000936389	0.000112007	0.000267053
883.5	-0.00172	0.00101	0.00109	0.000877857	-0.000714898	-0.000146985	-0.000146985	0.000547886	-0.000482798	0.00215	0.000834346	-1.13249e-05	0.000159383	0.000349879	0.000271099	0.000251119		883.5	-0.00105	-0.000380993	0.000603795	-0.000475526	0.00172	-0.00119	0.00147	0.00172	0.00179	0.00126	0.000626266	0.000988007	0.000590324	0.00031754		883.5	-0.000753284	-0.000605941	4.49419e-05	0.00208	-5.00679e-05	0.000257492	0.00154	-0.000919104	0.000852942	0.000242233	-0.00017029	-0.000922084	0.000132546	0.00027494
884	-0.00161	0.000955105	0.00122	0.000997066	-0.00069809	-0.000147581	-0.000147581	0.000516474	-0.00043726	0.00213	0.00112	-0.000105143	7.78437e-05	0.000321269	0.000299279	0.000252665		884	-0.000975013	-0.000620365	0.000415325	-0.000314832	0.00178	-0.00123	0.00151	0.00141	0.00179	0.00122	0.000681877	0.000894547	0.000547523	0.000312893		884	-0.000904799	-0.00074935	2.13385e-05	0.00224	-8.61883e-05	0.000351906	0.0013	-0.000844181	0.000874162	0.000180483	-0.000153124	-0.000823975	0.000117342	0.000279045
884.5	-0.00164	0.000931382	0.00114	0.00105	-0.000720143	-6.52075e-05	-6.52075e-05	0.000617921	-0.000208855	0.00216	0.00126	-7.10487e-05	0.000144362	0.00022161	0.000340202	0.000252828		884.5	-0.000806212	-0.00088048	0.000270367	-0.000119686	0.00179	-0.00143	0.0016	0.000959992	0.0019	0.00111	0.000656545	0.00094974	0.000500113	0.000318653		884.5	-0.000919938	-0.000730515	-0.000152826	0.00229	6.35386e-05	0.000401497	0.00113	-0.000771344	0.00102	0.000152826	-0.00012964	-0.000870109	0.000124474	0.000280246
885	-0.00158	0.000759721	0.000971079	0.00104	-0.000783086	-6.62804e-05	-6.62804e-05	0.000766873	5.1856e-05	0.00225	0.00128	5.45979e-05	0.000298977	0.000105023	0.000362745	0.000248789		885	-0.000712395	-0.00111	0.000324249	2.82526e-05	0.00168	-0.0015	0.00161	0.000610948	0.00193	0.00105	0.000522614	0.00105	0.000456567	0.00032108		885	-0.000759959	-0.000747919	-0.000222802	0.0022	0.000273108	0.000557661	0.00115	-0.000741422	0.00111	0.000186861	-5.06639e-05	-0.00102	0.000160446	0.000279113
885.5	-0.00145	0.000575185	0.000918388	0.000933766	-0.000815868	-8.63075e-05	-8.63075e-05	0.000848055	8.22544e-05	0.00226	0.00133	0.000101268	0.000314116	0.000160336	0.000363022	0.000242636		885.5	-0.000769973	-0.00108	0.000486851	0.000195503	0.00135	-0.00144	0.00161	0.000328302	0.00189	0.00118	0.000401616	0.00104	0.000431672	0.000308983		885.5	-0.000618696	-0.000856757	-0.0002563	0.00219	0.000371695	0.00073278	0.00116	-0.000578582	0.00097549	5.71012e-05	0.000156581	-0.00104	0.000191197	0.000274376
886	-0.00145	0.000564337	0.000895381	0.000769019	-0.000834227	4.41074e-05	4.41074e-05	0.000935912	6.69956e-05	0.00228	0.00133	0.000152111	0.000292659	0.00028038	0.000384169	0.000240141		886	-0.000793338	-0.000872016	0.000467896	0.000429392	0.000984907	-0.00145	0.00161	-2.87294e-05	0.00196	0.00132	0.000348747	0.00104	0.000418117	0.00030302		886	-0.000568748	-0.000845909	-0.000366449	0.00215	0.000416756	0.000700951	0.00112	-0.000317097	0.000810862	-0.000153601	0.000376761	-0.00093329	0.000199109	0.000261654
886.5	-0.00144	0.000645757	0.000814676	0.000612378	-0.000865936	0.000219941	0.000219941	0.0011	8.36849e-05	0.00235	0.00123	0.000264704	0.000378609	0.000242233	0.000418561	0.000239831		886.5	-0.000641465	-0.000762582	0.000373483	0.000530243	0.000810981	-0.00142	0.00146	-0.000304222	0.00204	0.0013	0.000244379	0.0012	0.000402406	0.000298043		886.5	-0.000478745	-0.000747442	-0.000351906	0.00189	0.000497818	0.000643253	0.00118	-0.000145555	0.000680804	-0.000134468	0.000443041	-0.000889421	0.000215595	0.000237959
887	-0.00125	0.000626206	0.000808835	0.00051558	-0.00101	0.00024879	0.00024879	0.0012	-3.08752e-05	0.00232	0.00123	0.000326276	0.000498891	0.000193357	0.000422806	0.000237388		887	-0.000498056	-0.000736594	0.000371099	0.000525951	0.000787735	-0.00129	0.00125	-0.00032568	0.00192	0.00134	0.000124753	0.00135	0.00040104	0.000282767		887	-0.000376463	-0.000809073	-0.000270844	0.00164	0.000552893	0.00069654	0.0013	2.38419e-06	0.00041151	7.39694e-05	0.000466526	-0.000819802	0.000239486	0.000220776
887.5	-0.00108	0.000570059	0.000920177	0.000504971	-0.00123	0.000271201	0.000271201	0.00117	-0.000287175	0.00214	0.00136	0.000313282	0.000531077	0.000264287	0.000408062	0.000237006		887.5	-0.000456929	-0.000608325	0.000384092	0.000564694	0.000718117	-0.00124	0.0011	-0.000291586	0.00179	0.00153	0.000134706	0.00134	0.000413115	0.000270871		887.5	-0.000451565	-0.000936985	-0.00034833	0.00145	0.000516415	0.000674963	0.0013	0.000240564	7.93934e-05	0.000239968	0.000535011	-0.000607729	0.000224496	0.000211341
888	-0.00103	0.00059104	0.00095427	0.000488758	-0.00142	0.000353098	0.000353098	0.00116	-0.000401258	0.00194	0.00146	0.000406682	0.000614882	0.000307441	0.000412737	0.000239946		888	-0.000334501	-0.000433087	0.000367761	0.000676513	0.000731349	-0.00127	0.00104	-0.00036633	0.00178	0.00168	0.00019598	0.00138	0.000453686	0.000271538		888	-0.000533104	-0.000928402	-0.000594974	0.00115	0.000456452	0.000536323	0.00123	0.000390649	-3.92199e-05	0.000403881	0.000564933	-0.00033915	0.000191535	0.000197434
888.5	-0.000948668	0.000609875	0.00087297	0.000438213	-0.00156	0.0004071	0.0004071	0.00125	-0.000327826	0.00189	0.00145	0.000660062	0.000786662	0.000290632	0.000444685	0.000242379		888.5	-8.76188e-05	-0.000426888	0.000419497	0.000770926	0.000876904	-0.00124	0.00099194	-0.000377178	0.00177	0.00169	0.000148892	0.00157	0.000509108	0.000271936		888.5	-0.000481963	-0.000874996	-0.000781655	0.00082314	0.000396371	0.000512838	0.00128	0.000332713	2.59876e-05	0.000687063	0.000517786	-0.000252843	0.000182097	0.000191967
889	-0.00080657	0.000611663	0.000926256	0.000372529	-0.00163	0.000439763	0.000439763	0.00123	-0.000314474	0.00198	0.00151	0.000794113	0.000829577	0.000406504	0.000484075	0.000246451		889	9.98974e-05	-0.00048244	0.000526309	0.000852227	0.00104	-0.00105	0.000998378	-0.000238419	0.00166	0.00169	7.87377e-05	0.00166	0.000569443	0.00026022		889	-0.000434875	-0.000920057	-0.000807047	0.000650644	0.000255227	0.000596285	0.00141	0.000313401	2.31266e-05	0.00102	0.00054121	-0.00020802	0.000203674	0.000204262
889.5	-0.000813961	0.000705838	0.00108	0.000388265	-0.00154	0.00054729	0.00054729	0.00109	-0.00035429	0.00213	0.00157	0.000808954	0.00075233	0.000545621	0.000532265	0.000249312		889.5	0.000203848	-0.00044179	0.000500441	0.000924587	0.00111	-0.000887513	0.00108	-0.000153184	0.00169	0.00173	8.75592e-05	0.00154	0.000615845	0.000249995		889.5	-0.00050056	-0.000924349	-0.000854969	0.000614882	5.19753e-05	0.000581622	0.00135	0.000457168	-4.25577e-05	0.00122	0.000641763	-0.000147343	0.000203669	0.000213262
890	-0.000861764	0.000851274	0.00111	0.000425816	-0.00138	0.000703812	0.000703812	0.00107	-0.000278234	0.00232	0.00147	0.000923812	0.000836253	0.000513077	0.000600427	0.000249495		890	0.000377536	-0.000495434	0.000418901	0.000808001	0.00117	-0.000837803	0.00108	-0.000251293	0.00182	0.00162	6.87838e-05	0.00144	0.000601952	0.000249311		890	-0.000506639	-0.000796199	-0.00085938	0.000528336	-6.1512e-05	0.000568986	0.00116	0.000560164	-9.89437e-06	0.00137	0.000678003	-0.000270486	0.0001968	0.000210344
890.5	-0.000721693	0.000872374	0.00113	0.000495672	-0.00127	0.00066936	0.00066936	0.00108	-0.00015533	0.00246	0.00134	0.00106	0.00103	0.000341177	0.00064284	0.000244587		890.5	0.000518441	-0.000739336	0.000414252	0.00044477	0.00127	-0.000754356	0.000938535	-0.000324011	0.00183	0.00136	-7.80225e-05	0.00142	0.000525395	0.00025041		890.5	-0.000369787	-0.000704288	-0.000703216	0.000416875	-6.35386e-05	0.000664949	0.000999451	0.000549555	5.96046e-07	0.00157	0.000707984	-0.000510216	0.000212784	0.000208089
891	-0.000430107	0.000796914	0.00125	0.000601649	-0.00113	0.00050199	0.00050199	0.00094074	-0.00018084	0.00239	0.00141	0.00102	0.00104	0.00023973	0.000638928	0.000229746		891	0.000456095	-0.000970721	0.000392437	9.05991e-06	0.00126	-0.000632524	0.000885248	-0.000266433	0.00176	0.00124	-0.000201285	0.00135	0.000439723	0.000250894		891	-0.000341892	-0.000733972	-0.000622749	0.000474453	-7.14064e-05	0.00074625	0.000746131	0.000564694	-0.000177979	0.00163	0.000808597	-0.000577688	0.000203436	0.000210971
891.5	-0.000259757	0.000781536	0.00129	0.000631928	-0.000929594	0.000404835	0.000404835	0.000800729	-0.000157237	0.00232	0.00158	0.000889301	0.000935435	0.000221848	0.000636671	0.000216338		891.5	0.000430226	-0.001	0.000215292	-0.000327826	0.00119	-0.000591874	0.000932157	-0.000291824	0.00184	0.00121	-0.000266969	0.0013	0.000386531	0.000259338		891.5	-0.000468016	-0.000742197	-0.000695348	0.000518799	-4.49419e-05	0.000754952	0.000296891	0.000586152	-0.00034678	0.00153	0.000898421	-0.000463843	0.000151729	0.000208225
892	-0.000256181	0.000740409	0.00117	0.000520468	-0.000761867	0.000322819	0.000322819	0.000835419	-2.58684e-05	0.00234	0.00169	0.000823259	0.000894427	3.02792e-05	0.000617002	0.000212155		892	0.000535011	-0.001	1.50204e-05	-0.000612974	0.00125	-0.000602365	0.000940681	-0.000411153	0.002	0.00111	-0.000390112	0.00141	0.000353505	0.000282286		892	-0.000551581	-0.00065434	-0.000798821	0.000319362	0.000100732	0.000849485	-0.000117958	0.000401497	-0.000347376	0.00142	0.000889897	-0.000360131	9.59039e-05	0.000200906
892.5	-0.000206709	0.000564456	0.0011	0.000442982	-0.00067699	0.000189781	0.000189781	0.000899315	1.50204e-05	0.00234	0.00176	0.000761509	0.000847101	-0.000225782	0.000571574	0.000215505		892.5	0.000530362	-0.00106	-5.6982e-05	-0.000855088	0.00126	-0.000538111	0.00097698	-0.000406742	0.00205	0.000967741	-0.000509024	0.00159	0.000328859	0.000298698		892.5	-0.000500917	-0.000662684	-0.000818849	4.49419e-05	0.000160336	0.00108	-0.000296593	0.000118256	-0.000356078	0.00143	0.000874937	-0.000277281	6.68168e-05	0.000206577
893	-0.00019002	0.000407934	0.00114	0.000446916	-0.000512242	0.000114202	0.000114202	0.00089258	-0.000137329	0.00226	0.00184	0.000584841	0.000720263	-0.00031662	0.000526117	0.000214629		893	0.000378251	-0.000981688	1.45435e-05	-0.000940919	0.00108	-0.000504136	0.0011	-0.000242114	0.002	0.00091815	-0.000476956	0.00161	0.000329718	0.000289297		893	-0.000531197	-0.000735164	-0.00084281	-0.000112176	1.22786e-05	0.00116	-0.000379503	1.10865e-05	-0.000528574	0.00143	0.000936925	-5.03063e-05	3.13471e-05	0.000217453
893.5	-0.000309944	0.000345707	0.00112	0.000331402	-0.000229836	9.20296e-05	9.20296e-05	0.00098145	-0.000270724	0.00222	0.0018	0.000403821	0.000642776	-0.000342727	0.000490959	0.000211837		893.5	0.000262499	-0.000771403	0.000156999	-0.00108	0.000843406	-0.000666976	0.00112	-0.000158668	0.00207	0.000862002	-0.000381291	0.0016	0.00032105	0.000285976		893.5	-0.000622988	-0.000698805	-0.000937104	-0.000177145	-0.000163436	0.00102	-0.000490129	1.74046e-05	-0.000721812	0.00129	0.000962615	0.000176311	-2.80042e-05	0.00021756
894	-0.000406146	0.000259995	0.00102	0.000175834	-0.000103831	-1.95503e-05	-1.95503e-05	0.00122	-0.000356793	0.00223	0.00157	0.000365734	0.000735044	-0.000402451	0.000448406	0.000215134		894	0.000253797	-0.000668168	0.000406504	-0.00138	0.000692129	-0.000867724	0.000930071	-0.000158191	0.00219	0.000697494	-0.0004071	0.00169	0.000282034	0.000302078		894	-0.000573874	-0.000602365	-0.000958323	-0.000318289	-0.000185251	0.000984669	-0.000458181	-6.62804e-05	-0.000798225	0.00122	0.000853479	0.000174046	-6.10898e-05	0.000208869
894.5	-0.000293016	0.00012517	0.00101	9.29832e-05	-2.32458e-05	-0.000160456	-0.000160456	0.0014	-0.00052011	0.00218	0.00138	0.000280797	0.000885487	-0.000371933	0.000416164	0.00021806		894.5	0.000194073	-0.000717521	0.000640988	-0.00165	0.000511169	-0.000805259	0.000693142	-8.10623e-06	0.00213	0.00058639	-0.000451863	0.00167	0.000233168	0.000305042		894.5	-0.000454426	-0.000563622	-0.000882983	-0.000420809	-0.000215173	0.00111	-0.000239015	-0.000160575	-0.000861406	0.00119	0.000744402	6.10352e-05	-5.76178e-05	0.000204525
895	-8.09431e-05	2.24113e-05	0.00105	-6.53267e-05	0.000138521	-0.000176549	-0.000176549	0.00143	-0.000739455	0.00212	0.00132	9.97186e-05	0.000930667	-0.000255585	0.000400709	0.00021863		895	0.000136971	-0.000761271	0.00067246	-0.00175	0.000365615	-0.000571251	0.000548065	0.000169635	0.00206	0.000577569	-0.000421822	0.00153	0.000213866	0.000294653		895	-0.000537634	-0.000548124	-0.000837445	-0.000452995	-0.000301957	0.00123	-7.09891e-05	-0.000124097	-0.00102	0.0011	0.000671625	2.86102e-06	-7.38502e-05	0.000208715
895.5	-1.97887e-05	-3.09944e-05	0.00102	-0.00039506	0.000299096	-7.03335e-05	-7.03335e-05	0.00154	-0.000881553	0.00216	0.00119	-4.58956e-06	0.000988603	-0.000257254	0.0003903	0.000227554		895.5	0.000216603	-0.000850677	0.000570893	-0.0018	0.000440955	-0.000461102	0.000407279	0.000215054	0.00211	0.000453472	-0.000497997	0.00147	0.000189031	0.000296006		895.5	-0.000710726	-0.000474811	-0.000832915	-0.000455379	-0.000262976	0.00129	1.2517e-06	-0.000126243	-0.000970006	0.00107	0.000410795	-0.000105381	-9.71854e-05	0.000204778
896	5.00679e-05	-8.22544e-05	0.000965595	-0.000671268	0.000398397	-5.36442e-05	-5.36442e-05	0.00161	-0.00090754	0.00221	0.00103	-4.27365e-05	0.00101	-0.000366449	0.000363929	0.000236739		896	0.000347495	-0.0011	0.000490308	-0.00193	0.000689387	-0.000396371	0.000268519	0.000215292	0.00212	0.000197172	-0.000655234	0.00154	0.000148033	0.000314912		896	-0.000769138	-0.000352144	-0.000788212	-0.000447035	-0.000179052	0.00133	0.000156641	-0.00026989	-0.000685096	0.00122	4.70877e-05	-0.000364184	-9.19451e-05	0.000202635
896.5	0.000157475	-0.000105619	0.000995994	-0.000805497	0.000551581	-8.4877e-05	-8.4877e-05	0.00145	-0.000956893	0.00206	0.00102	-0.000248909	0.000831723	-0.000401258	0.000313048	0.000232643		896.5	0.000395417	-0.00132	0.000497103	-0.00197	0.000820041	-0.000319242	0.00031966	0.000285625	0.002	0.000109553	-0.000680864	0.00156	0.000142013	0.00032143		896.5	-0.000782371	-0.000281096	-0.000721931	-0.00028491	-0.000225425	0.00134	0.00031203	-0.000329971	-0.000490785	0.00138	-0.000147462	-0.00052774	-6.33101e-05	0.000208598
897	0.000191689	1.44243e-05	0.000974894	-0.000977516	0.000772834	-3.15905e-05	-3.15905e-05	0.0012	-0.000941396	0.00196	0.000984073	-0.000535786	0.000539422	-0.000324607	0.000270401	0.000226163		897	0.000436783	-0.00135	0.000433683	-0.00184	0.000839233	-0.000374794	0.000584126	0.000325918	0.00192	0.000194788	-0.000519395	0.00149	0.000177557	0.000310727		897	-0.000848532	-0.000235796	-0.000652671	-1.14441e-05	-0.000280499	0.0012	0.000318289	-0.000332117	-0.000357151	0.00139	-0.000233054	-0.000527024	-4.73708e-05	0.000200423
897.5	0.000133395	0.000181794	0.000871062	-0.00122	0.000927329	5.96046e-05	5.96046e-05	0.00101	-0.000816345	0.00198	0.000809789	-0.000711858	0.00034833	-0.00034833	0.000234012	0.000227213		897.5	0.000475645	-0.00138	0.000434279	-0.00177	0.000956655	-0.00053072	0.000667393	0.000257492	0.00191	0.000150084	-0.000353575	0.00149	0.000192155	0.000310864		897.5	-0.000824571	-0.000135303	-0.000445247	0.000196695	-0.000160456	0.00105	0.000275612	-0.000492871	-9.67979e-05	0.00139	-0.000391304	-0.000553131	-1.54426e-05	0.000190444
898	0.000140667	0.000224948	0.000840545	-0.00139	0.00103	-9.77516e-06	-9.77516e-06	0.000791728	-0.000695705	0.00196	0.000639796	-0.000877321	0.000251651	-0.000375867	0.000180125	0.000230011		898	0.000408888	-0.00149	0.00057745	-0.00173	0.00114	-0.000554204	0.000526488	0.000278831	0.00183	-1.20401e-05	-0.000260055	0.00149	0.000183995	0.000312787		898	-0.000687718	-8.60691e-05	-0.000134349	0.000443816	5.59092e-05	0.000946999	0.000341475	-0.000700951	0.00013876	0.00138	-0.000506878	-0.000623703	4.72466e-05	0.0001896
898.5	0.000205517	0.000246763	0.000969172	-0.00154	0.00122	-8.97646e-05	-8.97646e-05	0.000471294	-0.000717163	0.00184	0.000573874	-0.00113	6.28233e-05	-0.000285506	0.000124391	0.00024018		898.5	0.000268579	-0.00152	0.000628829	-0.00158	0.00118	-0.000485778	0.000413358	0.000445485	0.00173	-6.10352e-05	-9.38177e-05	0.00132	0.000187506	0.000296158		898.5	-0.000670552	-2.80142e-05	0.000118732	0.000800133	0.000142336	0.000799537	0.000358462	-0.000741601	9.23872e-05	0.00118	-0.000461936	-0.000617027	8.11567e-05	0.000181786
899	0.000189424	0.000218749	0.00106	-0.00174	0.00144	-4.36306e-05	-4.36306e-05	0.000248134	-0.000745177	0.00178	0.000520706	-0.00129	-5.51939e-05	-0.000237823	9.36091e-05	0.000256864		899	0.000144839	-0.00145	0.000521898	-0.00137	0.00125	-0.000490189	0.000311017	0.000533342	0.00176	-0.000105977	3.40343e-05	0.00109	0.000186751	0.000280152		899	-0.000858307	0.000124097	0.00032866	0.00101	0.000294924	0.000540853	0.000219882	-0.00072664	-5.96046e-05	0.00087446	-0.000446916	-0.000475168	6.91265e-05	0.000173622
899.5	0.00013721	5.36442e-05	0.00106	-0.00187	0.0014	-3.76701e-05	-3.76701e-05	0.000211477	-0.000702381	0.00182	0.000435591	-0.00123	1.34706e-05	-0.000320554	6.65145e-05	0.000258544		899.5	5.13792e-05	-0.00141	0.000425816	-0.00132	0.00144	-0.000524521	9.5427e-05	0.000428915	0.00189	-0.000299931	1.03712e-05	0.00102	0.000150551	0.000287806		899.5	-0.00098443	0.000267625	0.000505686	0.00104	0.000590801	0.000337601	9.42945e-05	-0.00086385	-0.000139475	0.000640213	-0.000596464	-0.000374079	4.33574e-05	0.000184711
900	0.000187278	-0.000192881	0.00099206	-0.00185	0.00126	-0.000174642	-0.000174642	0.000233769	-0.000728488	0.00177	0.000458956	-0.00114	0.000103712	-0.000313282	3.11349e-05	0.000251153		900	-9.65595e-06	-0.00139	0.000346422	-0.00121	0.00155	-0.000443578	-9.23276e-05	0.000347972	0.00188	-0.000506759	-1.7643e-05	0.00106	0.000125706	0.000288286		900	-0.00105	0.000212073	0.000628114	0.000978827	0.000775337	0.00018549	0.000164568	-0.00106	-0.000225902	0.000535905	-0.000690401	-0.000302434	1.26561e-05	0.000198293
900.5	0.000154257	-0.000355721	0.000886202	-0.00193	0.00117	-0.000253916	-0.000253916	0.000294209	-0.000849485	0.00173	0.000620365	-0.00112	0.000101566	-0.000140667	3.34212e-06	0.000252793		900.5	-4.00543e-05	-0.00125	0.000190258	-0.000890851	0.00149	-0.000384212	-9.44138e-05	0.000378013	0.00185	-0.000570893	0.000109613	0.00101	0.000149796	0.000267327		900.5	-0.00122	7.05719e-05	0.000632286	0.000925303	0.000807881	-1.5378e-05	0.000271022	-0.00115	-0.000347376	0.000399649	-0.000700951	-0.000122905	-3.73423e-05	0.000205305
901	-5.3525e-05	-0.000435114	0.000609279	-0.00218	0.00103	-0.000171185	-0.000171185	0.0004614	-0.000882387	0.00176	0.000717998	-0.00106	0.000163794	8.34465e-06	-1.45648e-05	0.000258514		901	6.67572e-06	-0.00106	7.92742e-05	-0.000558496	0.00139	-0.000469923	-5.17368e-05	0.000279903	0.00183	-0.000630498	0.000292182	0.000978827	0.000174229	0.000247641		901	-0.00138	3.39746e-05	0.000647306	0.000764966	0.000861168	-0.00016737	0.000256002	-0.00119	-0.000335813	0.000320852	-0.000773668	-4.673e-05	-8.38141e-05	0.00021115
901.5	-0.000272155	-0.000611067	0.00031352	-0.00236	0.000838995	-0.000163674	-0.000163674	0.000669599	-0.000781775	0.00183	0.000717998	-0.000903487	0.000374198	5.44786e-05	-3.29614e-05	0.00026455		901.5	8.53539e-05	-0.000885844	0.000186443	-0.000369668	0.00138	-0.000497699	-0.000137091	8.14199e-05	0.00172	-0.000809669	0.000357747	0.00102	0.000177378	0.000239008		901.5	-0.00137	-1.5378e-05	0.000776291	0.000513196	0.000965238	-0.000159144	0.000287771	-0.00123	-0.000231504	0.00046134	-0.000844181	-0.000244498	-9.04202e-05	0.000217093
902	-0.000322342	-0.000780702	0.00010407	-0.00244	0.000749707	-0.000205398	-0.000205398	0.000720739	-0.000785947	0.00184	0.000796556	-0.000765085	0.00053966	0.000111222	-4.53336e-05	0.000270674		902	0.0001086	-0.000709295	0.00039041	-0.000268698	0.00138	-0.000369191	-0.000184059	4.41074e-06	0.00154	-0.000907779	0.000495791	0.001	0.000206118	0.000225706		902	-0.0013	-0.000201821	0.000864387	0.000400782	0.000964761	-0.000144482	0.000445426	-0.00116	-0.000269175	0.000593364	-0.000750184	-0.000520587	-8.97249e-05	0.000218379
902.5	-0.00030005	-0.000764012	-2.37226e-05	-0.00246	0.000779033	-0.000155568	-0.000155568	0.00064069	-0.000849843	0.00195	0.000883579	-0.000675857	0.000657916	0.000212908	-1.86222e-05	0.000277633		902.5	0.000138283	-0.000522614	0.000519395	-0.000161529	0.00141	-0.000283599	-0.000169039	-7.90358e-05	0.00141	-0.000931263	0.000731885	0.000861287	0.000243396	0.000215056		902.5	-0.00134	-0.000362515	0.000894308	0.000433922	0.000910997	-0.000223517	0.000456095	-0.00104	-0.000331402	0.000591218	-0.000566423	-0.000708938	-0.000106613	0.00021699
903	-0.00034523	-0.000633836	-0.000193954	-0.00248	0.000780821	-0.0001055	-0.0001055	0.000554979	-0.000769496	0.00215	0.000783682	-0.000522614	0.00090301	0.000187993	1.47096e-05	0.000283146		903	0.000238895	-0.000409245	0.000635028	-0.000213265	0.00162	-0.000414133	-0.000294805	-0.000278115	0.00139	-0.000990868	0.000895441	0.000816941	0.000250071	0.000234876		903	-0.00136	-0.000386238	0.000968933	0.00040102	0.00101	-0.000296354	0.000326037	-0.00104	-0.000218511	0.000589073	-0.000493884	-0.00089097	-0.000115881	0.000224654
903.5	-0.000268579	-0.000661969	-0.000337124	-0.00243	0.000702858	-0.000189424	-0.000189424	0.000443816	-0.000605106	0.00231	0.000694275	-0.000310004	0.00115	9.19104e-05	2.90828e-05	0.000286275		903.5	0.000324726	-0.000440001	0.000771403	-0.000401974	0.00194	-0.000536442	-0.000550747	-0.000466466	0.00134	-0.00101	0.000929117	0.000917196	0.000234688	0.000268169		903.5	-0.00127	-0.000457048	0.00114	0.000350833	0.00115	-0.000238895	0.000319719	-0.00114	-4.14848e-05	0.000650942	-0.000434279	-0.00119	-9.63559e-05	0.000245066
904	-7.4625e-05	-0.000709414	-0.000446916	-0.00235	0.000660419	-0.000212908	-0.000212908	0.000236094	-0.000556827	0.00243	0.000732541	-0.000214577	0.00122	5.96046e-05	3.9718e-05	0.000287581		904	0.000376582	-0.000496626	0.000786304	-0.000440598	0.00213	-0.000586748	-0.000680745	-0.000445366	0.00124	-0.000899076	0.001	0.000949383	0.000244245	0.000278902		904	-0.00121	-0.000600457	0.00127	0.000400662	0.00123	-0.000136495	0.000439048	-0.00117	8.90493e-05	0.000712574	-0.000194967	-0.00136	-4.45048e-05	0.000261683
904.5	-2.61068e-05	-0.000596404	-0.000604033	-0.00239	0.00067544	-0.00010407	-0.00010407	9.59039e-05	-0.000487566	0.00259	0.000775099	-0.000155389	0.00121	1.43051e-06	6.26445e-05	0.000295848		904.5	0.000455737	-0.000527382	0.000732899	-0.000365615	0.00233	-0.000735521	-0.000650883	-0.000315309	0.00125	-0.000803113	0.00111	0.000900745	0.000282476	0.000288172		904.5	-0.00127	-0.000587821	0.00134	0.000499606	0.0013	-0.000157833	0.000483751	-0.00112	0.000255585	0.000693381	7.02143e-05	-0.00134	1.32372e-05	0.000269281
905	-0.00020206	-0.000493884	-0.000756979	-0.00253	0.000584841	-0.000132203	-0.000132203	3.22461e-05	-0.000365376	0.00271	0.000730634	-1.51992e-05	0.00126	-0.000167966	3.68697e-05	0.00030804		905	0.000521302	-0.00057447	0.000773668	-0.000404239	0.00262	-0.00103	-0.000663817	-0.000264168	0.00134	-0.00078392	0.0011	0.00101	0.000303025	0.000317777		905	-0.00132	-0.000474215	0.00143	0.000478864	0.0014	-0.00021112	0.000453889	-0.00112	0.000487685	0.000793517	0.000164151	-0.0014	5.62817e-05	0.000282527
905.5	-0.000344753	-0.000435829	-0.000772953	-0.00263	0.000508308	-0.00039804	-0.00039804	-6.07967e-05	-0.000351548	0.00266	0.000743389	8.04067e-05	0.00126	-0.000264168	-2.89125e-05	0.000312957		905.5	0.000441313	-0.000560403	0.000888705	-0.000498533	0.00285	-0.00131	-0.000666142	-0.000146866	0.00136	-0.000734806	0.0011	0.00116	0.000323753	0.000343097		905.5	-0.00119	-0.000469685	0.00146	0.000468731	0.0014	-0.000305176	0.000464499	-0.00109	0.000700474	0.000902116	0.000228286	-0.00149	8.93275e-05	0.000287474
906	-0.000383735	-0.000221372	-0.000747681	-0.00265	0.000490904	-0.00064075	-0.00064075	-0.000198543	-0.000447273	0.00257	0.000873089	7.15256e-05	0.00113	-0.00023365	-7.28496e-05	0.000311861		906	0.000322938	-0.000400305	0.000862718	-0.000460267	0.00284	-0.00153	-0.000536144	4.1008e-05	0.00141	-0.000608921	0.00126	0.0012	0.000366574	0.000344619		906	-0.00106	-0.000437379	0.00132	0.000502825	0.00122	-0.000520706	0.000415623	-0.000907004	0.000732064	0.000823319	0.000365317	-0.00144	8.52346e-05	0.000266912
906.5	-0.000552416	1.21593e-05	-0.000755548	-0.00257	0.000400424	-0.000800252	-0.000800252	-0.000147462	-0.000435591	0.00255	0.000979424	0.000141323	0.00106	-0.000226736	-8.13391e-05	0.000311919		906.5	0.000261903	-0.000233412	0.000789165	-0.000383139	0.00276	-0.00173	-0.000412464	0.000150084	0.0016	-0.000532031	0.00136	0.00119	0.000401224	0.000346961		906.5	-0.00102	-0.000375509	0.00123	0.000391364	0.00111	-0.000716686	0.000247419	-0.000726819	0.000709891	0.000682771	0.000455081	-0.0013	5.63512e-05	0.00024616
907	-0.000737667	3.37362e-05	-0.000745654	-0.00236	0.00018394	-0.00103	-0.00103	3.48687e-05	-0.000253677	0.00257	0.00106	0.000345469	0.00113	-0.000267148	-7.45271e-05	0.000314779		907	0.00014317	-0.00025034	0.000755906	-0.000460267	0.00273	-0.00179	-0.000431716	0.000180125	0.00182	-0.000559688	0.00126	0.0013	0.0003913	0.000356745		907	-0.000921369	-0.000448465	0.00124	0.000192046	0.00111	-0.000722885	0.000198483	-0.000666678	0.000757694	0.000606	0.000455141	-0.00125	4.59651e-05	0.000239138
907.5	-0.000741243	-0.000152469	-0.000613928	-0.00212	4.51803e-05	-0.00119	-0.00119	6.40154e-05	-0.000152826	0.00254	0.00128	0.000521958	0.00114	-0.000260592	-5.84849e-05	0.000314358		907.5	-9.70364e-05	-0.00033617	0.000709534	-0.000546098	0.00264	-0.00162	-0.000442326	0.000237942	0.00187	-0.000617266	0.00111	0.00144	0.000362669	0.000352227		907.5	-0.000819206	-0.000658393	0.00122	0.000110388	0.0011	-0.000562549	0.0003286	-0.000568092	0.000742316	0.000529468	0.000534296	-0.00121	6.29574e-05	0.000232114
908	-0.000784874	-0.000255108	-0.000510097	-0.00196	-5.126e-06	-0.00119	-0.00119	-3.93391e-06	-0.000113368	0.00255	0.00147	0.00060904	0.00106	-0.000172734	-3.54222e-05	0.000313265		908	-0.000223517	-0.000457406	0.000503302	-0.000537515	0.00252	-0.00143	-0.000256717	0.000349164	0.00192	-0.000621557	0.00102	0.00142	0.000350187	0.000337695		908	-0.000879526	-0.000795484	0.00114	0.000125051	0.000990868	-0.000481367	0.000413895	-0.000411391	0.000615001	0.000403881	0.000684261	-0.00113	5.58098e-05	0.000222198
908.5	-0.00094974	-0.000222921	-0.000551939	-0.00184	-8.27312e-05	-0.00109	-0.00109	-6.9201e-05	4.68493e-05	0.00264	0.00152	0.000741065	0.001	-0.000151277	-7.82524e-06	0.00031353		908.5	-0.000148773	-0.00064826	0.000289083	-0.000619054	0.00246	-0.00142	2.28286e-05	0.000364304	0.00205	-0.000730395	0.000902772	0.00145	0.000330478	0.000342058		908.5	-0.000995278	-0.000814915	0.00111	1.7643e-05	0.000905156	-0.000436544	0.000292599	-0.000334144	0.000530958	0.000371993	0.000714123	-0.0012	1.36942e-05	0.000221051
909	-0.00108	-0.000297666	-0.000613928	-0.00167	-0.000151634	-0.00104	-0.00104	-0.000136793	0.000215173	0.00268	0.00153	0.000932872	0.001	-0.000129342	1.43817e-05	0.000314933		909	-0.000103474	-0.000869989	0.000175595	-0.00075829	0.00245	-0.00146	0.00022769	0.000313163	0.0021	-0.000856161	0.000785649	0.00159	0.000299046	0.000357686		909	-0.00099802	-0.0009197	0.00107	-0.000164628	0.000905037	-0.000272393	0.000190556	-0.000293374	0.000578523	0.000448585	0.000656307	-0.00142	-1.79509e-05	0.000230637
909.5	-0.00107	-0.00025022	-0.000631213	-0.00159	-9.59635e-05	-0.000995994	-0.000995994	-0.000213027	0.000211358	0.00263	0.00162	0.001	0.000886202	1.3113e-05	3.79341e-05	0.000310127		909.5	-0.00010097	-0.000967503	0.0001055	-0.000753999	0.00235	-0.00149	0.000428319	0.000336766	0.00202	-0.000854135	0.000825942	0.00163	0.000294278	0.000355617		909.5	-0.000947237	-0.00109	0.00083828	-0.000146151	0.00086236	-0.000127673	0.00017786	-0.000155926	0.000597358	0.000463486	0.000656366	-0.00161	-4.0104e-05	0.000233509
910	-0.00107	-7.86781e-06	-0.000787139	-0.00159	0.000136018	-0.00101	-0.00101	-0.000233769	0.000166416	0.00255	0.00164	0.00103	0.000733614	0.000144839	5.03659e-05	0.000307463		910	1.64509e-05	-0.000955343	5.71012e-05	-0.000601768	0.00225	-0.00157	0.000656664	0.00038588	0.00202	-0.000760198	0.000911117	0.00154	0.00032868	0.00034758		910	-0.0009408	-0.00113	0.000498533	-4.12464e-05	0.000856161	-0.000211477	9.28044e-05	-2.2769e-05	0.000601888	0.000355065	0.000645578	-0.00159	-7.40041e-05	0.000223116
910.5	-0.00111	0.000210881	-0.000942588	-0.00169	0.000285387	-0.00105	-0.00105	-0.000232935	0.000246048	0.00242	0.00152	0.00121	0.000748634	6.18696e-05	4.50526e-05	0.000310661		910.5	0.000140429	-0.00104	0.000164747	-0.000569701	0.00224	-0.00168	0.000690937	0.000340939	0.00211	-0.000679135	0.000877023	0.00151	0.000342255	0.000352672		910.5	-0.000844598	-0.00106	0.000257492	1.15633e-05	0.00104	-0.000350952	-2.62856e-05	-1.64509e-05	0.000672936	0.000250757	0.000538588	-0.0015	-8.61287e-05	0.000214459
911	-0.000967741	0.000281811	-0.000946522	-0.00185	0.000463247	-0.00112	-0.00112	-0.000370264	0.000308633	0.00225	0.00144	0.00135	0.000770211	-4.74453e-05	3.20801e-05	0.00031257		911	0.000140667	-0.00114	0.000349402	-0.000616789	0.00226	-0.00166	0.000464618	0.00031507	0.0021	-0.000550985	0.000800312	0.00156	0.000335053	0.000352779		911	-0.000641942	-0.00107	5.57899e-05	0.00010097	0.00125	-0.000409365	-6.03199e-05	-3.34978e-05	0.000640273	0.000161409	0.000474215	-0.00145	-8.14199e-05	0.000212916
911.5	-0.000697851	0.000399947	-0.00083077	-0.00197	0.000743866	-0.00114	-0.00114	-0.000582099	0.000214577	0.00222	0.00141	0.00127	0.000579	-7.11679e-05	2.92872e-05	0.000310949		911.5	9.41753e-05	-0.00118	0.000418901	-0.000496626	0.00223	-0.00153	0.000257671	0.000423908	0.00215	-0.000422835	0.000802696	0.00152	0.000355785	0.000343562		911.5	-0.000541806	-0.00107	-0.000171065	0.00026691	0.00131	-0.000531554	2.92063e-05	-9.89437e-06	0.000401735	-3.63588e-05	0.0004614	-0.00127	-9.63857e-05	0.000202531
912	-0.000564575	0.000644803	-0.000742674	-0.00204	0.000905514	-0.00108	-0.00108	-0.000719905	0.000187278	0.00234	0.00127	0.00115	0.000336289	-0.000146508	3.24462e-05	0.000311572		912	0.000152349	-0.00121	0.000430584	-0.000344515	0.00223	-0.00149	0.000197947	0.000543475	0.00231	-0.00031817	0.00077951	0.0014	0.00039052	0.000342391		912	-0.000514269	-0.00096488	-0.000320196	0.000357032	0.00129	-0.000774741	6.76513e-05	-5.07832e-05	0.000196815	-0.000255406	0.000386477	-0.00101	-0.000132928	0.000189646
912.5	-0.000612617	0.000795603	-0.000558615	-0.00201	0.000804305	-0.00095737	-0.00095737	-0.000797212	0.000317097	0.00237	0.00108	0.00112	0.000187993	-0.00030148	3.52561e-05	0.00030324		912.5	0.000133395	-0.00122	0.000482202	-0.00033164	0.00223	-0.00146	0.000131965	0.000592589	0.0024	-0.00026691	0.000637233	0.00137	0.000391026	0.000343418		912.5	-0.000390768	-0.000857592	-0.000325203	0.000352144	0.00128	-0.000891924	8.26716e-05	-0.000134468	0.000151753	-0.000278831	0.000249445	-0.000918627	-0.000139832	0.000181695
913	-0.000631452	0.000794411	-0.000373006	-0.00195	0.000676155	-0.000760555	-0.000760555	-0.000823319	0.000401735	0.00232	0.000976682	0.00101	1.39475e-05	-0.000379205	3.65717e-05	0.000286029		913	-1.19209e-06	-0.00107	0.000394225	-0.000410914	0.00206	-0.00135	8.49962e-05	0.000737786	0.0024	-0.000164509	0.000501335	0.00141	0.000383874	0.000330024		913	-0.000265241	-0.000872493	-0.000395775	0.00040853	0.00121	-0.000902414	0.000231683	-0.000115156	4.19617e-05	-0.000240564	0.000116825	-0.00086391	-0.000137205	0.000176121
913.5	-0.000680566	0.000801444	-0.000307441	-0.002	0.000579834	-0.000531554	-0.000531554	-0.000733435	0.000303268	0.00223	0.000965834	0.000805736	-0.000278234	-0.000343204	2.04742e-05	0.000272223		913.5	-6.13928e-05	-0.000829816	9.66787e-05	-0.000453949	0.00184	-0.00122	0.000259995	0.000891685	0.00243	-1.51396e-05	0.000501812	0.00132	0.000396013	0.000309204		913.5	-0.000359416	-0.000891685	-0.000568509	0.000481963	0.00106	-0.00101	0.000372112	-5.72205e-05	-0.000198364	-0.000332057	-1.35899e-05	-0.000718951	-0.000186364	0.000174672
914	-0.000887632	0.000904679	-0.000389457	-0.00211	0.000457764	-0.000339508	-0.000339508	-0.000575125	0.000279784	0.00217	0.000921011	0.000680268	-0.000460744	-0.000377536	-5.30481e-06	0.000271691		914	-1.32322e-05	-0.000710249	-0.000179887	-0.000524998	0.00173	-0.00122	0.00058645	0.000908852	0.00253	0.000117183	0.000512958	0.00115	0.000407328	0.000307273		914	-0.00057292	-0.000795364	-0.000692368	0.000440598	0.00108	-0.00119	0.000357151	-2.93255e-05	-0.000318289	-0.000425696	-0.00026387	-0.00059557	-0.000250493	0.000180691
914.5	-0.00113	0.000862002	-0.000398755	-0.00222	0.000350833	-0.000263572	-0.000263572	-0.000488043	0.000329494	0.00205	0.000944257	0.000682771	-0.000413656	-0.000430584	-2.81376e-05	0.000273846		914.5	-9.58443e-05	-0.000674486	-0.000394583	-0.000722289	0.0017	-0.00121	0.000846803	0.00082159	0.00256	0.000311732	0.000370562	0.00114	0.00038821	0.000316067		914.5	-0.000667334	-0.000718236	-0.000790715	0.000371933	0.00123	-0.0012	0.000329435	7.27177e-06	-0.000324368	-0.000472486	-0.000569522	-0.000610232	-0.000283902	0.000191641
915	-0.00128	0.000634789	-0.000354528	-0.00233	0.000351429	-0.000178933	-0.000178933	-0.000514805	0.000330448	0.00198	0.00108	0.000598013	-0.000394225	-0.000346303	-4.32815e-05	0.000275654		915	-0.000330091	-0.000581145	-0.000609159	-0.000853062	0.00151	-0.00113	0.00108	0.000804782	0.00248	0.000595808	0.000251651	0.00113	0.000362908	0.000315846		915	-0.000702024	-0.00084877	-0.00102	0.000356674	0.00125	-0.00117	0.000338018	0.000120997	-0.000429988	-0.000534236	-0.000753105	-0.000605702	-0.000333453	0.000204458
915.5	-0.00137	0.000456691	-0.000361323	-0.00235	0.000383139	3.03984e-05	3.03984e-05	-0.000498593	0.000402927	0.00198	0.00118	0.000481009	-0.000402927	-0.000249267	-2.0057e-05	0.000277719		915.5	-0.000472307	-0.000453234	-0.000808358	-0.000786781	0.00133	-0.00102	0.00137	0.000837088	0.0025	0.000760555	0.000230849	0.00097239	0.00037245	0.000317277		915.5	-0.000847459	-0.000925779	-0.0013	0.000283718	0.00118	-0.00127	0.000267804	0.000234842	-0.000576138	-0.000638485	-0.000780642	-0.000383973	-0.00039647	0.000214998
916	-0.00141	0.000338197	-0.000378966	-0.00213	0.000297666	0.000317335	0.000317335	-0.000416815	0.000630617	0.00197	0.00115	0.000534415	-0.000254869	-0.000250936	5.09918e-05	0.000269494		916	-0.000492454	-0.000451565	-0.000862241	-0.000722528	0.00125	-0.000892162	0.00156	0.000730515	0.00253	0.000758648	0.000150442	0.00088501	0.00037009	0.000315818		916	-0.001	-0.000842571	-0.00134	0.000129461	0.00125	-0.00133	9.75132e-05	0.000166178	-0.000566483	-0.000630081	-0.00085336	-0.000123262	-0.000420382	0.000217196
916.5	-0.00131	0.000108123	-0.000298738	-0.00184	0.000233769	0.000583172	0.000583172	-0.000374019	0.000832438	0.00197	0.00113	0.000685751	-5.73397e-05	-0.000162125	0.000148782	0.000257702		916.5	-0.000595212	-0.000484705	-0.000800729	-0.000827432	0.00125	-0.000619531	0.00154	0.00063026	0.0024	0.0007267	9.72152e-05	0.000942469	0.000355065	0.000305433		916.5	-0.00109	-0.000883222	-0.00125	2.8491e-05	0.00142	-0.00121	4.01139e-05	4.81606e-05	-0.000494838	-0.000517428	-0.000840545	1.75238e-05	-0.000394215	0.000219245
917	-0.00107	-0.000110745	-0.000252247	-0.0016	0.000304461	0.000840068	0.000840068	-0.000418186	0.000870228	0.00197	0.00104	0.000673056	1.9908e-05	5.32866e-05	0.000225544	0.000245284		917	-0.000757694	-0.000443459	-0.000761986	-0.000868201	0.00126	-0.000344992	0.0016	0.000677347	0.00222	0.000666976	0.00028199	0.000949025	0.000373016	0.00029519		917	-0.00121	-0.00097096	-0.00118	6.19888e-05	0.00147	-0.00105	3.15905e-05	1.38283e-05	-0.000520825	-0.000513256	-0.000680149	0.000205874	-0.000361303	0.000222701
917.5	-0.00085175	-0.000130296	-0.000316143	-0.00142	0.000374794	0.00104	0.00104	-0.000476301	0.00081706	0.00198	0.00083828	0.000592172	0.000108123	0.000185132	0.000270443	0.000235105		917.5	-0.000781655	-0.0004071	-0.00065434	-0.000778437	0.00138	-0.000284791	0.00177	0.00071156	0.00214	0.000543237	0.000564396	0.00084269	0.000420262	0.000291397		917.5	-0.00137	-0.000902534	-0.00109	3.57628e-05	0.00144	-0.000873327	-0.000104606	-5.71012e-05	-0.000577569	-0.000496328	-0.000577509	0.000417948	-0.000346348	0.00022032
918	-0.000706792	-2.3365e-05	-0.000345469	-0.00117	0.000303864	0.00106	0.00106	-0.00051719	0.000779986	0.00197	0.000655651	0.000645518	0.000333667	0.000187874	0.000303171	0.000219956		918	-0.000696898	-0.000409722	-0.000380158	-0.000812769	0.00167	-0.000346899	0.00182	0.000606775	0.00215	0.000473022	0.000663817	0.000783086	0.00045982	0.00029393		918	-0.00139	-0.000784874	-0.000952721	-8.40425e-05	0.00154	-0.000587106	-0.000291884	-0.000233173	-0.000537038	-0.000315428	-0.000615895	0.000477314	-0.000314146	0.000215408
918.5	-0.000562906	-7.71284e-05	-0.000329733	-0.000913262	0.000325203	0.00101	0.00101	-0.000503778	0.000660062	0.00194	0.000627995	0.000688076	0.00051415	0.000200987	0.000327732	0.000203357		918.5	-0.000727177	-0.00029707	-0.000116467	-0.00097549	0.00193	-0.000317216	0.00171	0.000497699	0.0021	0.000530958	0.000655174	0.000844598	0.0004862	0.000296144		918.5	-0.0012	-0.000810623	-0.000912309	-0.000163198	0.00164	-0.000281811	-0.000332355	-0.000291109	-0.000514746	-0.000128269	-0.000592351	0.000508904	-0.000256131	0.00021395
919	-0.000507236	-0.000212312	-0.000365257	-0.000762939	0.000451922	0.000971675	0.000971675	-0.000301898	0.000370145	0.00192	0.000632286	0.000630438	0.000570178	0.000297546	0.000333292	0.000191583		919	-0.000836015	-0.000124335	-6.4373e-05	-0.00106	0.00214	-0.000242591	0.00161	0.00047195	0.00213	0.00070405	0.000674546	0.000844598	0.000519792	0.000304419		919	-0.00108	-0.000846982	-0.000957012	-0.000208139	0.00157	-0.000145078	-0.000287771	-0.000288963	-0.000610232	-6.23465e-05	-0.000442624	0.000745416	-0.000217666	0.000214144
919.5	-0.000620246	-0.000174046	-0.000424385	-0.000574231	0.000465989	0.000941634	0.000941634	9.35793e-05	0.000203609	0.00191	0.000570655	0.000579357	0.000673413	0.000290871	0.000348295	0.000183198		919.5	-0.000814795	-6.07967e-05	-6.31809e-06	-0.00115	0.00236	-0.000319719	0.00151	0.000416398	0.0023	0.000860333	0.000583231	0.000812888	0.000540425	0.00032141		919.5	-0.00102	-0.00077641	-0.000816584	-0.000282884	0.00148	-0.000209093	-0.00025177	-0.000377059	-0.000650048	6.53267e-05	-0.000389278	0.00107	-0.000180021	0.0002157
920	-0.000731349	-0.000208378	-0.000394344	-0.000313044	0.000422478	0.000939608	0.000939608	0.000397682	0.000252962	0.00191	0.000524044	0.000609457	0.000832558	0.000180721	0.000383015	0.00018104		920	-0.000752926	-5.09024e-05	0.000181675	-0.00141	0.00249	-0.000399232	0.00124	0.00037396	0.0024	0.00102	0.000425577	0.00090003	0.00053446	0.000336634		920	-0.000845432	-0.000744581	-0.000542402	-0.000349045	0.00144	-0.000268698	-0.00018388	-0.000454307	-0.000505686	0.00029099	-0.000427902	0.00124	-0.00011311	0.000212528
920.5	-0.000751257	-0.000383973	-0.000246763	-0.000148177	0.000468493	0.00109	0.00109	0.000555336	0.000307441	0.002	0.000549555	0.00058198	0.000907779	0.000160336	0.000440525	0.000189419		920.5	-0.00085938	2.09808e-05	0.000337958	-0.00161	0.00234	-0.000429988	0.000908732	0.000528097	0.0023	0.00116	0.000448585	0.000955105	0.000508671	0.000335698		920.5	-0.000655532	-0.000845194	-0.000374317	-0.000349164	0.00131	-0.000242949	-4.97699e-05	-0.000351191	-0.000352502	0.000516713	-0.000363708	0.00125	-4.22796e-05	0.000201736
921	-0.000788569	-0.00046742	-9.02414e-05	-1.71661e-05	0.000556827	0.00125	0.00125	0.000720263	0.00034523	0.00215	0.00063014	0.000465035	0.000892639	0.000200152	0.000507253	0.000201684		921	-0.000927448	0.000118613	0.000376701	-0.00164	0.00214	-0.000567913	0.000810564	0.000737906	0.00219	0.00125	0.000635386	0.000837922	0.000496914	0.000329366		921	-0.000597596	-0.000881791	-0.000305057	-0.000328183	0.000993133	-0.000283122	-5.19156e-05	-0.000149369	-0.00037837	0.000682771	-0.000276029	0.00132	-2.13534e-05	0.000191634
921.5	-0.000909328	-0.000373006	0.000135303	0.000193	0.000501156	0.00133	0.00133	0.00083673	0.000512123	0.00219	0.000717282	0.000492752	0.000937819	0.000156879	0.000574746	0.00020418		921.5	-0.000844121	0.000124812	0.000436425	-0.00168	0.00205	-0.000813007	0.000957787	0.000770211	0.00212	0.0013	0.000662744	0.000722766	0.000484024	0.000330942		921.5	-0.000518203	-0.000779629	-0.000172377	-0.000300527	0.000731468	-0.000352859	-0.000154138	-2.47955e-05	-0.000340223	0.000921428	-0.000308037	0.00141	9.72052e-06	0.000189492
922	-0.00102	-0.000327826	0.000444293	0.000358582	0.000426173	0.0014	0.0014	0.000763357	0.000740886	0.00211	0.000906467	0.000737548	0.00102	0.000170231	0.000651781	0.00020492		922	-0.000746012	0.000137568	0.000521064	-0.00182	0.00192	-0.00102	0.00108	0.000753045	0.00198	0.00146	0.000494599	0.000728846	0.000456904	0.000335881		922	-0.000327587	-0.000771523	-5.72205e-05	-0.000161529	0.000563979	-0.000386715	-0.000156283	0.000147104	-9.27448e-05	0.00122	-0.000261068	0.00138	9.19253e-05	0.000187304
922.5	-0.00108	-0.000376821	0.000714898	0.000383019	0.0004673	0.00157	0.00157	0.000677288	0.000769138	0.00209	0.00116	0.000948191	0.00104	0.000372767	0.000735338	0.000214814		922.5	-0.000822783	0.000139356	0.000441432	-0.00186	0.00165	-0.00114	0.00113	0.000754833	0.00181	0.00161	0.000405669	0.0007478	0.000406707	0.000334957		922.5	-0.000258684	-0.000882983	-7.08103e-05	7.79629e-05	0.000339508	-0.000386596	-3.93391e-05	0.000463009	0.000172019	0.00136	-7.30157e-05	0.00137	0.000173211	0.000189898
923	-0.00117	-0.000303984	0.000915289	0.000374794	0.000556469	0.00167	0.00167	0.000749528	0.0007236	0.00217	0.00129	0.00112	0.00114	0.000644565	0.000825265	0.000225596		923	-0.000795245	-4.37498e-05	0.000270367	-0.0018	0.00144	-0.00142	0.00127	0.000731349	0.00174	0.00159	0.000395656	0.000664949	0.000337129	0.00033691		923	-0.000396967	-0.000859737	-8.02279e-05	0.000255704	0.000209451	-0.000397325	8.18372e-05	0.000656486	0.00030458	0.00138	7.45654e-05	0.00156	0.000232433	0.000202207
923.5	-0.00131	-0.000136971	0.00118	0.00036788	0.000573277	0.00161	0.00161	0.000860631	0.000789523	0.00222	0.00141	0.00144	0.00134	0.000809312	0.000911295	0.000233483		923.5	-0.000694871	-0.000353456	0.000306487	-0.00177	0.00132	-0.00172	0.00141	0.000716567	0.00169	0.00149	0.000304461	0.000658512	0.000280713	0.000344821		923.5	-0.000467181	-0.000714421	5.80549e-05	0.000427008	0.000252604	-0.000311852	0.000177562	0.000639319	0.000485182	0.00143	0.00013864	0.00169	0.000317454	0.000203695
924	-0.00135	-0.000113726	0.00148	0.000296712	0.000686526	0.00157	0.00157	0.000898838	0.000874639	0.00231	0.00158	0.00178	0.00157	0.000915885	0.001	0.000248469		924	-0.000711441	-0.000519633	0.000475287	-0.00167	0.00118	-0.00186	0.00137	0.000808835	0.00153	0.00145	0.000145018	0.00076282	0.000246147	0.000342416		924	-0.000358343	-0.000708222	0.000243664	0.000683546	0.000299573	-6.84261e-05	0.000373304	0.000690937	0.000722051	0.00146	0.000277698	0.00167	0.000440632	0.000195824
924.5	-0.00133	-0.000184417	0.00167	0.000233054	0.000838518	0.0016	0.0016	0.00102	0.000821948	0.00242	0.00171	0.00192	0.0016	0.0011	0.00107	0.000260087		924.5	-0.000746369	-0.000500798	0.000582457	-0.00134	0.00103	-0.00193	0.00128	0.000943899	0.00137	0.00134	9.22084e-05	0.000886321	0.000251462	0.000325275		924.5	-0.00024724	-0.000879288	0.000335217	0.000940084	9.81092e-05	0.000156045	0.000613987	0.000761747	0.00077939	0.00143	0.000474572	0.00171	0.000514199	0.000203076
925	-0.00131	-8.80957e-05	0.00175	0.000264406	0.00085175	0.00157	0.00157	0.00127	0.00079906	0.00245	0.00174	0.00196	0.0015	0.0012	0.00111	0.000257733		925	-0.000582099	-0.000444651	0.000781298	-0.000917315	0.000997663	-0.00212	0.00125	0.000993013	0.00139	0.00104	8.83937e-05	0.00099504	0.00028946	0.000314448		925	-0.000191569	-0.000947833	0.00054729	0.00111	-0.000176311	0.000288963	0.000665069	0.000658512	0.000705004	0.00149	0.000579357	0.00184	0.000547454	0.000218453
925.5	-0.00123	0.000179768	0.00191	0.000310302	0.00087142	0.00144	0.00144	0.00136	0.000838161	0.0024	0.00179	0.0021	0.00135	0.00113	0.00114	0.000248015		925.5	-0.00030458	-0.000349522	0.00107	-0.000745893	0.00105	-0.00223	0.00107	0.000982404	0.00142	0.000756502	-4.73261e-05	0.00119	0.000322595	0.000311991		925.5	-5.68628e-05	-0.0008986	0.000926375	0.00128	-0.0003227	0.000470877	0.000658691	0.00049305	0.000745296	0.0017	0.00065428	0.00181	0.000621294	0.000227103
926	-0.00108	0.000370741	0.00208	0.000308037	0.000965595	0.00139	0.00139	0.00123	0.000772119	0.00244	0.00186	0.0022	0.00105	0.00119	0.00115	0.000243077		926	-0.000208735	-0.00018847	0.00127	-0.000808001	0.00101	-0.00224	0.000720739	0.00101	0.00136	0.000643015	-0.000244856	0.00142	0.000312095	0.000314709		926	0.000120401	-0.000977993	0.00126	0.00155	-0.000421762	0.000650525	0.000682056	0.000428438	0.000788927	0.00185	0.000821292	0.00159	0.000695959	0.00024115
926.5	-0.00106	0.00048697	0.00215	0.000260234	0.00106	0.00137	0.00137	0.00111	0.000668049	0.00261	0.00183	0.00212	0.000674129	0.0014	0.00115	0.000248623		926.5	-0.000252604	-8.14199e-05	0.00133	-0.000908732	0.000985742	-0.00238	0.000394225	0.00106	0.00141	0.000583053	-0.000374198	0.00145	0.000268822	0.000328971		926.5	0.000131369	-0.00113	0.00135	0.00174	-0.000528932	0.000725389	0.000682056	0.000413418	0.000701308	0.00181	0.00105	0.00144	0.000698835	0.000256568
927	-0.00118	0.000658631	0.00222	0.000317335	0.00109	0.00131	0.00131	0.001	0.000738621	0.00266	0.00175	0.00201	0.000431061	0.00147	0.00113	0.000254204		927	-0.000271678	-0.000131011	0.00147	-0.00105	0.00111	-0.00266	0.000193655	0.000964522	0.00161	0.000540495	-0.000603199	0.00143	0.000216971	0.000362307		927	8.66652e-05	-0.00113	0.00146	0.00183	-0.000561118	0.000733972	0.000643611	0.000342369	0.000633955	0.0018	0.00111	0.00142	0.000697757	0.000264383
927.5	-0.0013	0.000710249	0.00235	0.000353456	0.00111	0.00126	0.00126	0.000792563	0.000923991	0.00271	0.00182	0.00201	0.000349283	0.00139	0.00112	0.00026523		927.5	-0.000323057	-0.000163794	0.00164	-0.00132	0.00117	-0.00286	-8.17776e-05	0.000831842	0.00171	0.000672817	-0.00101	0.00142	0.000140165	0.000398814		927.5	0.000174284	-0.00112	0.00153	0.00189	-0.000484586	0.000810742	0.000754356	0.000342369	0.000702143	0.00185	0.00109	0.0013	0.000737295	0.000262032
928	-0.00138	0.000532389	0.00246	0.000306845	0.00121	0.00138	0.00138	0.000641704	0.00104	0.00286	0.0019	0.00197	0.000222445	0.00137	0.00114	0.000283585		928	-0.00045979	-5.51939e-05	0.00164	-0.00149	0.000991464	-0.00292	-0.000382781	0.000799537	0.00164	0.000839233	-0.00134	0.00139	5.47022e-05	0.00041277		928	0.00028491	-0.00121	0.00146	0.00195	-0.000431538	0.000810623	0.000975966	0.000477672	0.000771761	0.0018	0.00108	0.00106	0.000751699	0.000258846
928.5	-0.00157	0.000367165	0.00248	0.000269413	0.0013	0.00155	0.00155	0.000741601	0.00113	0.00301	0.00188	0.00181	0.000104189	0.00139	0.00114	0.000302461		928.5	-0.000515103	1.93119e-05	0.00156	-0.00141	0.000706315	-0.00296	-0.000474691	0.000786424	0.00157	0.000772834	-0.00142	0.00133	-3.18885e-06	0.000405003		928.5	0.000274181	-0.00122	0.00135	0.00197	-0.000495911	0.000667572	0.00114	0.000617266	0.000700951	0.00165	0.000951886	0.000896811	0.000708833	0.000254316
929	-0.00178	0.000366807	0.0026	0.000240088	0.00135	0.00166	0.00166	0.000837028	0.00135	0.0031	0.00181	0.00174	0.000123501	0.00127	0.00116	0.000318572		929	-0.000371695	3.89814e-05	0.00163	-0.00127	0.000480533	-0.00297	-0.000406504	0.000677347	0.00158	0.00060606	-0.00145	0.00132	-1.13199e-05	0.000397324		929	0.000272036	-0.00106	0.00134	0.00201	-0.000483274	0.000573754	0.00125	0.000664353	0.000659108	0.00157	0.000684202	0.000819445	0.000691662	0.00024417
929.5	-0.00176	0.000364542	0.00283	0.000103116	0.00139	0.00182	0.00182	0.000773013	0.00161	0.00321	0.00179	0.00175	0.000170708	0.00112	0.00121	0.000333098		929.5	-0.000245452	0.00015533	0.00183	-0.00115	0.00021863	-0.00286	-0.000445127	0.000630021	0.00142	0.00052464	-0.00142	0.00137	1.83781e-06	0.000386661		929.5	0.000419378	-0.000920653	0.00134	0.00211	-0.000408769	0.000614524	0.0015	0.000769734	0.000790596	0.00151	0.00046587	0.000632524	0.000735198	0.000241484
930	-0.00161	0.000310779	0.00289	-0.000135303	0.00141	0.00196	0.00196	0.000700891	0.00167	0.00328	0.00173	0.00168	8.05855e-05	0.00117	0.00122	0.000340654		930	-0.000268936	0.00029552	0.00189	-0.00103	-0.000102401	-0.00274	-0.000622511	0.000706792	0.00115	0.000387788	-0.00114	0.00139	-6.52174e-06	0.000368191		930	0.000471115	-0.00085175	0.00118	0.0022	-0.000434041	0.000668168	0.00175	0.000934958	0.000897646	0.00137	0.00042522	0.000399113	0.000750358	0.000246023
930.5	-0.0016	0.000394106	0.00278	-0.000260353	0.00132	0.00189	0.00189	0.000718296	0.00163	0.00319	0.00159	0.00149	4.62532e-05	0.00128	0.00117	0.000331422		930.5	-0.000344038	0.000270844	0.00191	-0.000891209	-0.000256538	-0.00279	-0.000675976	0.00072813	0.0011	0.000142217	-0.00074631	0.00142	-1.18166e-05	0.000361544		930.5	0.000345469	-0.000671625	0.00104	0.00217	-0.000478506	0.000662088	0.00183	0.00095427	0.000806212	0.00132	0.000403762	0.000293374	0.000723794	0.000241111
931	-0.00164	0.000556707	0.00274	-0.000344515	0.00119	0.00171	0.00171	0.000707507	0.00164	0.00306	0.00153	0.00146	8.49962e-05	0.00126	0.00112	0.000322711		931	-0.000372648	0.000192404	0.00205	-0.000899792	-0.000194669	-0.00285	-0.000680327	0.000606418	0.0012	-3.09944e-06	-0.000597835	0.0016	3.72032e-06	0.000374956		931	0.000223517	-0.000450969	0.00112	0.00215	-0.000452757	0.000747681	0.0019	0.000894189	0.000753403	0.00144	0.000311732	0.00026536	0.000741566	0.000238471
931.5	-0.00155	0.000530601	0.00271	-0.000488162	0.00105	0.00167	0.00167	0.000674844	0.00155	0.00301	0.00151	0.00148	5.71012e-05	0.0013	0.00108	0.000319763		931.5	-0.000538349	0.000192761	0.00221	-0.000929832	-0.000177622	-0.00283	-0.000814974	0.000576615	0.00121	-1.19209e-05	-0.000716984	0.00182	-1.46528e-06	0.000392846		931.5	0.000203729	-0.000380039	0.00122	0.00216	-0.000412107	0.000901699	0.00214	0.000930786	0.000946522	0.00154	0.000288308	0.000140786	0.000806361	0.00025119
932	-0.0015	0.000388741	0.00254	-0.000567555	0.000957012	0.00168	0.00168	0.000842094	0.00133	0.00303	0.00134	0.00142	1.40667e-05	0.00143	0.00104	0.00031527		932	-0.000879169	0.000188828	0.00229	-0.000887275	-0.000258923	-0.00281	-0.000945151	0.000664473	0.00116	-0.000110149	-0.000786901	0.00192	-3.76403e-05	0.000406785		932	9.19104e-05	-0.00039494	0.00117	0.00208	-0.000519037	0.000948787	0.00238	0.00102	0.00115	0.00153	0.000363231	3.86238e-05	0.000821923	0.000267426
932.5	-0.00158	0.00033462	0.0024	-0.000510693	0.000862718	0.00158	0.00158	0.00119	0.0012	0.00295	0.0011	0.00139	0.000175238	0.00144	0.00101	0.000305155		932.5	-0.00118	6.10352e-05	0.00238	-0.000878692	-0.000249147	-0.00283	-0.000902295	0.000671148	0.0012	-0.000327826	-0.000837684	0.00203	-7.1461e-05	0.000421882		932.5	-9.4533e-05	-0.000335097	0.00119	0.00199	-0.000606894	0.00101	0.00249	0.000960827	0.00125	0.0015	0.000311971	0.000145793	0.000817661	0.000274067
933	-0.00161	0.000291109	0.00236	-0.000437021	0.00080657	0.00145	0.00145	0.00139	0.00123	0.00282	0.000914812	0.00145	0.000480294	0.00122	0.00098658	0.00029354		933	-0.00134	2.58684e-05	0.00254	-0.00094521	-0.000220418	-0.00278	-0.000855148	0.000729084	0.0012	-0.000445127	-0.000937819	0.00217	-7.1913e-05	0.000438076		933	-0.000144362	-0.000281692	0.00137	0.00189	-0.00055182	0.00116	0.00265	0.000855684	0.00134	0.00152	0.000215709	0.000205517	0.00085185	0.000280986
933.5	-0.00145	0.000166416	0.00224	-0.000416279	0.000818372	0.00143	0.00143	0.0014	0.00115	0.00267	0.000789285	0.00144	0.000643611	0.000955224	0.000947756	0.000276665		933.5	-0.00161	0.000175238	0.00266	-0.000882983	-0.000343204	-0.00257	-0.000927746	0.000861406	0.00117	-0.000421762	-0.00103	0.00225	-5.63065e-05	0.000447261		933.5	-7.4625e-05	-0.000345826	0.0015	0.00179	-0.000599146	0.00125	0.00286	0.000866294	0.00146	0.00139	0.000277758	0.000135303	0.000874495	0.000293278
934	-0.00128	8.69036e-05	0.00193	-0.000243902	0.000761271	0.00146	0.00146	0.00135	0.000968575	0.00248	0.000572324	0.00127	0.000667214	0.000801206	0.000876593	0.000250555		934	-0.00183	0.000256062	0.00273	-0.000717998	-0.000412703	-0.00247	-0.000957787	0.000859022	0.00126	-0.000475049	-0.000953376	0.00218	-4.40925e-05	0.000450398		934	-0.000104427	-0.000381827	0.00154	0.00165	-0.000710487	0.00123	0.00292	0.000928521	0.00139	0.00118	0.000346184	0.000113845	0.000841543	0.000296419
934.5	-0.0012	8.44002e-05	0.00174	0.000118613	0.000669956	0.00141	0.00141	0.00121	0.000922203	0.00225	0.000414848	0.00115	0.000768065	0.000677586	0.000829905	0.000224515		934.5	-0.00183	0.000182033	0.0029	-0.000769496	-0.000430942	-0.00245	-0.000899971	0.000769019	0.00154	-0.000628352	-0.000866532	0.00213	-2.96732e-05	0.000460539		934.5	-0.000142336	-0.000205755	0.00165	0.00153	-0.000738621	0.00119	0.00282	0.000900745	0.00122	0.00114	0.000343978	0.000240564	0.000829826	0.000283237
935	-0.00108	6.68764e-05	0.00173	0.000418067	0.000627756	0.00144	0.00144	0.000914216	0.000983238	0.00209	0.000338197	0.00116	0.000957131	0.000513315	0.0008287	0.000210838		935	-0.00182	0.000128388	0.00301	-0.00104	-0.000540733	-0.00232	-0.00097239	0.000809908	0.00175	-0.000679493	-0.000898659	0.00208	-4.17233e-05	0.000471953		935	-4.98295e-05	9.02414e-05	0.00183	0.00149	-0.000672817	0.00117	0.00277	0.000982523	0.00119	0.00117	0.000442445	0.000312924	0.000893772	0.000268725
935.5	-0.000956655	-8.34465e-06	0.00174	0.000651002	0.000576615	0.00159	0.00159	0.000678658	0.000947833	0.00203	0.000212789	0.00115	0.00105	0.000508428	0.000839693	0.000210728		935.5	-0.00199	6.9499e-05	0.00295	-0.00137	-0.000731587	-0.00211	-0.00113	0.000981092	0.00178	-0.00063467	-0.000864744	0.00194	-9.32415e-05	0.000474869		935.5	-3.43323e-05	0.000264645	0.00184	0.00138	-0.000736952	0.00102	0.00283	0.00125	0.00129	0.00104	0.000669301	0.000310183	0.000926892	0.000268204
936	-0.000996828	-9.2268e-05	0.00177	0.000910878	0.000304222	0.00171	0.00171	0.000585139	0.000833511	0.00194	3.83854e-05	0.0011	0.00119	0.000615358	0.000830199	0.000223386		936	-0.00215	-0.000167727	0.0028	-0.00165	-0.000798464	-0.0021	-0.00117	0.00106	0.00191	-0.000628114	-0.000685751	0.0018	-0.000148515	0.000478329		936	-0.000179172	0.000462294	0.00175	0.00126	-0.000777483	0.000829697	0.00277	0.00149	0.00124	0.000857413	0.000765681	0.000460625	0.000910853	0.000264193
936.5	-0.00111	-0.000161171	0.00192	0.00103	-2.6226e-05	0.00172	0.00172	0.000623047	0.000835538	0.00185	-4.45843e-05	0.00113	0.00153	0.000550389	0.000826027	0.000243593		936.5	-0.00209	-0.000413656	0.00268	-0.00186	-0.000810266	-0.0021	-0.00116	0.00105	0.00208	-0.000527859	-0.000525832	0.00181	-0.000157177	0.000481172		936.5	-0.000256062	0.000728369	0.00174	0.00119	-0.000702858	0.000731111	0.00274	0.00165	0.00109	0.000797808	0.000712037	0.000717044	0.000927553	0.000258154
937	-0.00107	-0.000215054	0.00207	0.000901103	-0.000251532	0.00182	0.00182	0.000730515	0.000775456	0.00176	-8.58307e-06	0.00115	0.00186	0.000300646	0.00083054	0.000260782		937	-0.00199	-0.000488639	0.00254	-0.00191	-0.000952721	-0.002	-0.00117	0.00119	0.00208	-0.000299573	-0.000463843	0.0019	-0.00013037	0.000477145		937	-0.000129938	0.000866055	0.00178	0.00118	-0.00069654	0.000701189	0.00286	0.00189	0.00104	0.00076586	0.000701368	0.000853181	0.000983785	0.000265636
937.5	-0.000976324	-0.00018084	0.00212	0.00068903	-0.000475883	0.00193	0.00193	0.000978172	0.000555873	0.00165	-6.80685e-05	0.00108	0.00202	0.00016427	0.000814442	0.000272943		937.5	-0.00195	-0.000507832	0.00241	-0.00174	-0.00113	-0.00198	-0.00117	0.00151	0.00194	-0.000180244	-0.000247002	0.00191	-9.36985e-05	0.000469322		937.5	1.80006e-05	0.000853777	0.00174	0.00116	-0.000794649	0.000603318	0.00293	0.00212	0.000966907	0.000655115	0.000778496	0.000931025	0.000996987	0.000276517
938	-0.000992417	1.8239e-05	0.0022	0.000454187	-0.000765204	0.0019	0.0019	0.00134	0.000340223	0.00155	-0.00010848	0.00102	0.00216	0.000124454	0.000796369	0.000287339		938	-0.00181	-0.000567555	0.00238	-0.00151	-0.00117	-0.0021	-0.0011	0.00179	0.00193	-0.000269771	0.000109732	0.002	-2.57442e-05	0.000472358		938	0.000158191	0.000913978	0.00176	0.0012	-0.000841498	0.000503182	0.00284	0.00213	0.000795722	0.000627458	0.000716388	0.00112	0.00099358	0.000274062
938.5	-0.00101	0.000277162	0.00236	0.000210166	-0.000947118	0.00184	0.00184	0.00162	0.000261903	0.0015	-7.65324e-05	0.0011	0.00239	9.89437e-06	0.000812164	0.00030537		938.5	-0.00165	-0.000659466	0.00241	-0.00145	-0.00112	-0.00218	-0.00112	0.00204	0.00199	-0.000297427	0.000328004	0.00217	3.82115e-05	0.000487299		938.5	0.000340819	0.00101	0.00189	0.00128	-0.000738859	0.00047338	0.0028	0.0021	0.000700355	0.000691235	0.000598669	0.00132	0.00104	0.000268072
939	-0.000903845	0.000382066	0.00245	3.76701e-05	-0.00106	0.00187	0.00187	0.00183	0.000196576	0.00141	-8.91685e-05	0.0012	0.00248	-7.64132e-05	0.000829203	0.00031867		939	-0.00165	-0.000751376	0.00237	-0.00149	-0.00122	-0.00217	-0.00131	0.00238	0.00199	-0.000182271	0.000386655	0.00222	4.7947e-05	0.000505385		939	0.000475883	0.00101	0.00186	0.00135	-0.000629663	0.000430703	0.00287	0.00221	0.000783443	0.000727594	0.000682235	0.0014	0.0011	0.000266089
939.5	-0.000901818	0.000412226	0.00236	5.87702e-05	-0.00128	0.0019	0.0019	0.00212	4.13656e-05	0.00129	-0.00014019	0.00123	0.00241	2.6226e-06	0.00081405	0.000328478		939.5	-0.00171	-0.000949621	0.00225	-0.00148	-0.00137	-0.00221	-0.00142	0.00268	0.00205	-0.000122428	0.000437379	0.00212	2.32408e-05	0.000521816		939.5	0.000418425	0.000980139	0.00167	0.00139	-0.000595212	0.000313044	0.00284	0.00233	0.000805497	0.000733912	0.000864208	0.00137	0.00109	0.000265229
940	-0.00109	0.000446439	0.00224	0.000213623	-0.0015	0.00179	0.00179	0.00234	2.26498e-06	0.00115	-0.00011456	0.00137	0.00243	3.69549e-05	0.000792984	0.000338669		940	-0.00159	-0.00123	0.00225	-0.00157	-0.00139	-0.00226	-0.00132	0.00273	0.00231	-0.000135064	0.000316381	0.00204	1.32918e-05	0.000532215		940	0.000315666	0.00105	0.00153	0.00149	-0.000501037	0.000231624	0.00269	0.00234	0.00065434	0.000880897	0.000898421	0.00131	0.00107	0.000256152
940.5	-0.00119	0.000386715	0.00221	0.000362277	-0.00151	0.00176	0.00176	0.00236	0.000128984	0.00115	-1.68085e-05	0.00165	0.00257	-0.000104666	0.000822097	0.000346266		940.5	-0.00141	-0.00135	0.00239	-0.00173	-0.00136	-0.00208	-0.00102	0.00266	0.00256	-2.6226e-05	-3.18289e-05	0.002	5.03312e-05	0.000531919		940.5	0.000366569	0.00111	0.00151	0.00162	-0.000398874	0.000214338	0.00258	0.00236	0.000548959	0.00112	0.000866234	0.00122	0.00109	0.000248484
941	-0.00112	0.000256181	0.0022	0.000463724	-0.00145	0.00191	0.00191	0.00232	0.000185251	0.00126	4.06504e-05	0.0019	0.00257	-0.000169039	0.000875843	0.000349519		941	-0.00137	-0.00135	0.00242	-0.00177	-0.00138	-0.00177	-0.00065726	0.00266	0.00264	0.00011456	-0.000417888	0.00192	8.65608e-05	0.000522034		941	0.000430465	0.0009799	0.00144	0.00168	-0.000422478	0.000169516	0.00254	0.00251	0.000599861	0.00119	0.000945449	0.00105	0.00109	0.000253002
941.5	-0.00107	0.000166178	0.00217	0.000588059	-0.00146	0.00203	0.00203	0.00232	0.000158191	0.00127	6.83069e-05	0.00201	0.00252	-0.000121832	0.000906221	0.000352111		941.5	-0.00135	-0.00142	0.00229	-0.00169	-0.00134	-0.00158	-0.000237286	0.00265	0.00268	6.35386e-05	-0.000631392	0.00186	0.00010785	0.000509439		941.5	0.00040257	0.000855446	0.00134	0.00172	-0.000459075	0.000116587	0.00241	0.00261	0.000529647	0.00115	0.00104	0.000993252	0.00106	0.000256973
942	-0.00108	0.000151157	0.00225	0.000671864	-0.00139	0.00204	0.00204	0.00219	0.000268698	0.00131	0.000157595	0.00208	0.00258	-0.000149846	0.000937475	0.00034987		942	-0.00122	-0.00152	0.00222	-0.00177	-0.0012	-0.00147	0.000150919	0.00249	0.00281	-3.02792e-05	-0.000728071	0.00198	0.00014323	0.000506172		942	0.00035131	0.000855446	0.00138	0.00182	-0.000329018	0.000178814	0.00224	0.00249	0.000251889	0.00114	0.0011	0.00105	0.00104	0.000246514
942.5	-0.000982881	0.000108361	0.00234	0.00067246	-0.00121	0.00212	0.00212	0.00186	0.000443578	0.00141	0.000306368	0.00208	0.00261	-0.000223041	0.000975226	0.000339347		942.5	-0.00108	-0.00157	0.0022	-0.00188	-0.00113	-0.0013	0.000353575	0.00235	0.00292	-8.35657e-05	-0.000793695	0.00205	0.00016958	0.00050511		942.5	0.000325441	0.000836253	0.00149	0.00194	-8.53539e-05	0.000249386	0.00219	0.00236	3.83854e-05	0.00106	0.00123	0.00111	0.00106	0.000239255
943	-0.000850677	0.000110745	0.00223	0.00067544	-0.00113	0.00224	0.00224	0.00151	0.000480771	0.0015	0.00046587	0.00186	0.00251	-0.000171661	0.000977069	0.000322119		943	-0.00106	-0.00157	0.00209	-0.00186	-0.00113	-0.00121	0.000389874	0.00225	0.00287	-0.000147581	-0.000664234	0.00195	0.000159701	0.00048901		943	0.000235796	0.000708103	0.00145	0.00193	9.94205e-05	0.000232458	0.00218	0.00234	-9.33409e-05	0.000910938	0.00142	0.00116	0.00105	0.000241691
943.5	-0.000853062	0.000205159	0.00206	0.000644326	-0.0013	0.00226	0.00226	0.00134	0.000515819	0.00157	0.000676513	0.00163	0.00238	4.29153e-05	0.00095935	0.000312169		943.5	-0.000932574	-0.00157	0.002	-0.00184	-0.00105	-0.00125	0.000389755	0.00205	0.00287	-0.000262856	-0.00048399	0.00181	0.00014473	0.000471633		943.5	0.000167608	0.000777245	0.00134	0.00199	0.000298977	0.000232458	0.00203	0.00224	-0.000274539	0.000889599	0.00145	0.00134	0.00104	0.000237635
944	-0.000906825	0.000233531	0.00197	0.000533462	-0.00148	0.00229	0.00229	0.00122	0.000710249	0.00163	0.000920892	0.00156	0.00239	0.000212789	0.000968929	0.000316778		944	-0.000642419	-0.00149	0.0021	-0.00199	-0.000898004	-0.00129	0.000338554	0.00183	0.00292	-0.000279784	-0.000422657	0.00182	0.000165333	0.000466158		944	0.000187278	0.000996113	0.00124	0.00214	0.00051713	0.000324368	0.00187	0.00209	-0.000490904	0.00109	0.00132	0.00151	0.00107	0.000233441
944.5	-0.000911951	0.000116348	0.00201	0.000352979	-0.00151	0.00244	0.00244	0.00116	0.000909567	0.00169	0.00112	0.00159	0.00243	0.000389099	0.00102	0.000328476		944.5	-0.000443816	-0.00138	0.00223	-0.00214	-0.000873566	-0.00116	0.000272334	0.0018	0.00276	-0.000196576	-0.000478089	0.00185	0.000187015	0.000460201		944.5	0.000279307	0.00109	0.00108	0.00223	0.000547051	0.000324488	0.00189	0.00216	-0.00048697	0.0013	0.00127	0.00152	0.0011	0.000236245
945	-0.00089407	0.000114918	0.00197	0.000160336	-0.00161	0.00258	0.00258	0.00127	0.000956893	0.00173	0.00117	0.00159	0.00238	0.000606537	0.00104	0.000338128		945	-0.000407815	-0.00131	0.0022	-0.00202	-0.000783086	-0.00102	0.000364125	0.00178	0.00248	-0.000141144	-0.000454843	0.00184	0.000209982	0.000434786		945	0.000371099	0.00108	0.000845194	0.00227	0.000421047	0.000311971	0.00194	0.00238	-0.000404358	0.00143	0.00128	0.00151	0.00112	0.000245753
945.5	-0.000939965	0.000235796	0.00199	-4.42266e-05	-0.00175	0.00256	0.00256	0.00145	0.00102	0.00178	0.00126	0.00169	0.00237	0.000759482	0.00107	0.00034801		945.5	-0.000368595	-0.00127	0.00214	-0.00187	-0.000517488	-0.00102	0.000712097	0.00164	0.00237	-0.000102639	-0.000359476	0.00193	0.000274544	0.000417031		945.5	0.000438929	0.00113	0.000623345	0.0024	0.000405908	0.000444651	0.00187	0.00243	-0.00047338	0.00159	0.00114	0.00157	0.00113	0.000254604
946	-0.000990033	0.0002774	0.00208	-0.000321746	-0.00171	0.00256	0.00256	0.00149	0.00114	0.00193	0.00143	0.00188	0.00249	0.000740767	0.00111	0.000361553		946	-0.000272512	-0.00122	0.00222	-0.00178	-0.000238657	-0.000908732	0.00107	0.00151	0.00246	3.5882e-05	-0.000298321	0.00212	0.000391463	0.000415295		946	0.000581264	0.0012	0.000451207	0.00257	0.00051868	0.000643849	0.00181	0.00231	-0.00060606	0.00179	0.000913382	0.00157	0.00115	0.000261202
946.5	-0.00098455	0.000314713	0.00201	-0.000488877	-0.00152	0.00262	0.00262	0.00152	0.00121	0.00205	0.0015	0.00194	0.00253	0.000715375	0.00114	0.00036224		946.5	-0.000296235	-0.0011	0.00228	-0.00158	-6.07967e-06	-0.000589967	0.00134	0.00148	0.00249	0.00018084	-0.000177979	0.00221	0.000520681	0.00040135		946.5	0.00074327	0.00115	0.00028801	0.0026	0.000503302	0.000702024	0.00188	0.00224	-0.000532866	0.00186	0.000838399	0.0015	0.00115	0.000259826
947	-0.00105	0.000459075	0.00179	-0.000506639	-0.00141	0.0026	0.0026	0.00163	0.00117	0.002	0.00156	0.0019	0.00238	0.000771403	0.00114	0.000352052		947	-0.000365019	-0.00106	0.00237	-0.00134	0.000320673	-0.00039053	0.00165	0.00145	0.00244	0.000167966	0.000127256	0.00217	0.000628491	0.000386674		947	0.000843883	0.00114	0.000174165	0.00262	0.000442863	0.000725746	0.00191	0.00217	-0.000255108	0.00182	0.00082773	0.00145	0.00115	0.000247915
947.5	-0.00125	0.000584245	0.00161	-0.000375509	-0.00137	0.00246	0.00246	0.00166	0.0012	0.00199	0.00173	0.00196	0.00232	0.000825167	0.00113	0.000346103		947.5	-0.000331402	-0.00109	0.00262	-0.00128	0.000730991	-0.00035131	0.00187	0.0013	0.00255	8.46386e-05	0.000447392	0.00223	0.000731106	0.000398067		947.5	0.000936031	0.00128	0.000191092	0.00275	0.000514746	0.00079	0.00188	0.00195	-4.66108e-05	0.00195	0.000797749	0.0015	0.00121	0.000238571
948	-0.00133	0.000557184	0.00131	-0.000203133	-0.00132	0.00243	0.00243	0.00151	0.00125	0.00211	0.00192	0.00209	0.00237	0.000805736	0.00114	0.000346878		948	-0.000304341	-0.00112	0.00291	-0.00134	0.000934005	-0.000244379	0.00193	0.0012	0.00268	6.10352e-05	0.00053823	0.00234	0.00079979	0.000417332		948	0.00103	0.0014	0.000246882	0.00288	0.000608087	0.000824094	0.00202	0.00181	0.000109911	0.00215	0.000857711	0.00151	0.00129	0.000239178
948.5	-0.0013	0.000469923	0.000856876	5.79357e-05	-0.00132	0.00256	0.00256	0.00135	0.00118	0.00211	0.002	0.00208	0.00233	0.000863671	0.00113	0.000346152		948.5	-0.000430584	-0.00121	0.00302	-0.00121	0.000922799	-0.000203848	0.00196	0.00119	0.00267	7.58171e-05	0.000537813	0.0023	0.000802726	0.000420969		948.5	0.00103	0.00143	0.000251651	0.00295	0.000580311	0.00069356	0.00225	0.00189	0.000317574	0.00227	0.00109	0.00152	0.00136	0.000246581
949	-0.00129	0.000393152	0.000441194	0.000332475	-0.0014	0.00256	0.00256	0.00127	0.0011	0.00199	0.00205	0.00196	0.00224	0.000990391	0.00109	0.000344002		949	-0.000477552	-0.00137	0.00302	-0.000967264	0.000943422	-0.000304461	0.00213	0.0011	0.0027	3.74317e-05	0.000571847	0.00228	0.000805532	0.000425518		949	0.001	0.00154	0.000308633	0.00314	0.000505447	0.000592947	0.0023	0.00193	0.000445604	0.00243	0.00127	0.00165	0.00143	0.000260894
949.5	-0.00123	0.000273228	0.000193954	0.000456929	-0.00133	0.00252	0.00252	0.00112	0.00116	0.00197	0.00218	0.00195	0.00229	0.00105	0.00108	0.000342092		949.5	-0.000394344	-0.00135	0.00308	-0.000862122	0.00106	-0.000409484	0.00229	0.000947595	0.00285	9.08375e-05	0.000541925	0.00245	0.000856275	0.000436952		949.5	0.00103	0.00167	0.000447512	0.00339	0.000500917	0.000607491	0.0022	0.0018	0.00044024	0.00268	0.00131	0.00182	0.00149	0.000274878
950	-0.000947475	0.000183225	2.41995e-05	0.000487804	-0.00106	0.0026	0.0026	0.000872254	0.00127	0.00198	0.00222	0.00198	0.00241	0.00112	0.00113	0.00033417		950	-0.000418067	-0.00117	0.00309	-0.000913501	0.00109	-0.000396729	0.00223	0.000885248	0.00288	0.000229597	0.00047791	0.00265	0.00088579	0.000436885		950	0.00104	0.00167	0.000562787	0.0035	0.000444889	0.000633121	0.00221	0.00174	0.000580192	0.00285	0.00135	0.00183	0.00153	0.000279622
950.5	-0.000587702	0.00021565	-9.15527e-05	0.00046134	-0.000844002	0.00276	0.00276	0.000818253	0.00125	0.00186	0.00213	0.00187	0.00239	0.0013	0.00116	0.000320684		950.5	-0.000651002	-0.00102	0.00291	-0.000907183	0.00111	-0.000428796	0.00216	0.000931978	0.00269	0.000244617	0.000569403	0.00272	0.000861118	0.000425303		950.5	0.000964999	0.00156	0.000597715	0.00347	0.00022471	0.000652671	0.00229	0.00184	0.000888824	0.0028	0.00152	0.00189	0.00156	0.000278376
951	-0.000362039	0.000286579	-5.53131e-05	0.000341773	-0.000799537	0.00286	0.00286	0.000964046	0.00122	0.00169	0.00208	0.00176	0.0024	0.00149	0.00119	0.00031429		951	-0.00085187	-0.001	0.0027	-0.000933051	0.0012	-0.000623345	0.00209	0.000912547	0.00255	8.2612e-05	0.000748217	0.00283	0.000807494	0.000427507		951	0.000913382	0.00149	0.000648618	0.00352	0.00010705	0.000785112	0.00232	0.00195	0.00108	0.00271	0.00162	0.002	0.0016	0.000279138
951.5	-0.000194669	0.000323176	0.00011158	0.000187755	-0.000710249	0.00296	0.00296	0.00106	0.00126	0.00161	0.00205	0.00185	0.00254	0.00154	0.00125	0.000314426		951.5	-0.000823975	-0.000944257	0.00258	-0.0011	0.00123	-0.000740767	0.0019	0.000919104	0.00244	-2.40803e-05	0.000833273	0.00296	0.000769342	0.000428765		951.5	0.000966549	0.00148	0.000737429	0.0036	0.000154018	0.00101	0.00242	0.0021	0.000988364	0.00271	0.00162	0.00208	0.00166	0.000279928
952	-4.30346e-05	0.000316501	0.000197291	0.000169754	-0.000614524	0.00313	0.00313	0.00114	0.00126	0.00153	0.00193	0.00192	0.00266	0.00157	0.00131	0.000317981		952	-0.000754714	-0.00091517	0.00249	-0.00118	0.00115	-0.000721574	0.00163	0.00101	0.00222	-4.52995e-05	0.000890434	0.00293	0.000725438	0.000413159		952	0.00107	0.00138	0.000787139	0.00364	0.000169396	0.00111	0.00269	0.00243	0.000925422	0.00266	0.00171	0.00207	0.00172	0.000288188
952.5	1.43051e-06	0.000298977	0.000152588	0.000344157	-0.000658512	0.00326	0.00326	0.00136	0.00119	0.00135	0.00179	0.00189	0.00269	0.00162	0.00132	0.000323518		952.5	-0.000710368	-0.000908613	0.00227	-0.00108	0.00112	-0.000721335	0.00151	0.00108	0.002	-4.93526e-05	0.00105	0.00281	0.000697911	0.000389544		952.5	0.00117	0.00134	0.000795841	0.00372	0.000108123	0.0012	0.00297	0.00286	0.000998735	0.00259	0.00189	0.00213	0.00181	0.000306717
953	-2.64645e-05	0.000268459	0.000128865	0.000528812	-0.000756621	0.0033	0.0033	0.00163	0.00118	0.00124	0.00176	0.002	0.00278	0.00163	0.00135	0.000332247		953	-0.000520706	-0.000800967	0.00207	-0.00101	0.00121	-0.000761509	0.0015	0.00109	0.00197	6.80685e-05	0.00114	0.00287	0.000735447	0.000375767		953	0.00135	0.00145	0.00079143	0.00397	0.000153303	0.00139	0.00307	0.00312	0.00102	0.00268	0.00194	0.00223	0.00193	0.000321814
953.5	4.23193e-05	0.000227451	0.000180006	0.000688553	-0.00071764	0.0034	0.0034	0.00182	0.00129	0.00119	0.00168	0.00225	0.00288	0.00166	0.00143	0.000339629		953.5	-0.000284553	-0.000599027	0.00199	-0.00105	0.0013	-0.000693083	0.00145	0.00123	0.00206	0.000351906	0.00102	0.00306	0.000818784	0.000369223		953.5	0.00164	0.00161	0.000778556	0.00423	0.000279188	0.00154	0.00311	0.00327	0.00102	0.00284	0.0019	0.00224	0.00204	0.000331489
954	0.00017345	0.000224948	9.69172e-05	0.000957608	-0.000536799	0.00355	0.00355	0.00203	0.00133	0.00107	0.00146	0.00243	0.00284	0.00178	0.0015	0.000343442		954	-0.00025177	-0.000521421	0.00184	-0.000973821	0.00138	-0.000569224	0.0014	0.00155	0.00204	0.000599623	0.000975788	0.00319	0.000888487	0.000363587		954	0.00182	0.00162	0.000706315	0.00441	0.000274897	0.00157	0.00326	0.00349	0.00114	0.00287	0.00202	0.00224	0.00212	0.000347802
954.5	0.000178695	0.000308275	6.12736e-05	0.00124	-0.000449777	0.00354	0.00354	0.00227	0.00131	0.00102	0.0013	0.00256	0.00277	0.0019	0.00154	0.000341297		954.5	-0.000332952	-0.00067997	0.00156	-0.000802517	0.00154	-0.000575781	0.00152	0.00183	0.00197	0.000674486	0.00112	0.00333	0.000929162	0.000372355		954.5	0.00198	0.00162	0.000726819	0.00461	0.000279307	0.00164	0.00337	0.00365	0.00137	0.00286	0.0022	0.00239	0.00223	0.000359117
955	0.000130057	0.000367999	0.000143409	0.00142	-0.000394821	0.00344	0.00344	0.00234	0.00148	0.00113	0.00132	0.00275	0.0028	0.00186	0.00159	0.000333884		955	-0.00033772	-0.00075984	0.0013	-0.000761747	0.00167	-0.000620842	0.00162	0.00187	0.00202	0.000768542	0.00125	0.00357	0.000965854	0.000389701		955	0.00218	0.00171	0.000853181	0.00495	0.000491023	0.00175	0.00335	0.00368	0.00144	0.003	0.00225	0.00261	0.00236	0.000362552
955.5	0.000144958	0.000359178	0.000281334	0.00157	-0.000329494	0.00346	0.00346	0.0022	0.00176	0.0012	0.00133	0.00293	0.00289	0.00181	0.00165	0.000332385		955.5	-0.000308394	-0.000818133	0.0012	-0.000817657	0.00161	-0.000522733	0.00157	0.00199	0.00203	0.00093317	0.00122	0.00378	0.000988767	0.000400745		955.5	0.00227	0.00173	0.000913978	0.00524	0.000784159	0.00173	0.00338	0.00374	0.00147	0.00313	0.00225	0.00266	0.00244	0.000369096
956	0.000119686	0.000373721	0.000393987	0.00178	-0.000347972	0.00351	0.00351	0.00219	0.00183	0.0011	0.0012	0.00297	0.00289	0.0019	0.00167	0.000337007		956	-0.000327945	-0.000944138	0.00111	-0.000783563	0.00145	-0.000379443	0.00148	0.00218	0.00189	0.000933528	0.00117	0.00383	0.000966961	0.000401329		956	0.00214	0.0017	0.000977159	0.00539	0.000902772	0.00161	0.0036	0.00398	0.00165	0.00313	0.00243	0.00267	0.00252	0.000383026
956.5	2.01464e-05	0.000401378	0.000561833	0.00191	-0.000409603	0.00347	0.00347	0.00238	0.00182	0.000941753	0.0011	0.00302	0.00288	0.00205	0.00169	0.000341544		956.5	-0.000266075	-0.000990391	0.000976443	-0.000670075	0.00141	-0.000379324	0.0014	0.00228	0.00174	0.000835657	0.00108	0.00387	0.000941366	0.000398919		956.5	0.00201	0.00178	0.00118	0.00569	0.00102	0.00157	0.00379	0.00428	0.00183	0.00321	0.00267	0.0028	0.00265	0.000402242
957	3.24249e-05	0.000381827	0.000737667	0.0019	-0.000416279	0.00349	0.00349	0.00254	0.0019	0.000875473	0.00112	0.00322	0.003	0.00222	0.00175	0.000350381		957	-6.09159e-05	-0.000878215	0.000967503	-0.000588775	0.00139	-0.000434995	0.00121	0.00239	0.00174	0.000773907	0.00082165	0.00398	0.000942737	0.000397492		957	0.00204	0.00196	0.00139	0.00615	0.0012	0.00159	0.00389	0.0045	0.00181	0.00345	0.00273	0.00283	0.0028	0.000426316
957.5	0.00021553	0.000383735	0.000804424	0.00198	-0.000328898	0.00362	0.00362	0.00258	0.00193	0.000862718	0.00104	0.00336	0.00317	0.00254	0.00184	0.000360127		957.5	6.75917e-05	-0.000766039	0.00109	-0.000436544	0.00125	-0.000454783	0.000942767	0.00262	0.00176	0.000650167	0.000575006	0.0041	0.000950282	0.000402153		957.5	0.00209	0.00203	0.00148	0.00651	0.00124	0.00155	0.00412	0.00481	0.00176	0.00366	0.00271	0.00276	0.00289	0.000461303
958	0.000355482	0.000488281	0.00084579	0.00208	-0.000167608	0.00372	0.00372	0.00262	0.00193	0.000903726	0.000808597	0.00342	0.00322	0.00301	0.00193	0.00036608		958	5.78165e-05	-0.000737309	0.00108	-0.000205159	0.00116	-0.000508666	0.000848711	0.00285	0.00163	0.000415325	0.00051558	0.00417	0.000939508	0.000409142		958	0.00202	0.00206	0.00153	0.00687	0.00118	0.00156	0.00438	0.00525	0.0018	0.00373	0.00269	0.00272	0.00298	0.000503988
958.5	0.000447989	0.000603676	0.00108	0.00205	0.000134706	0.00368	0.00368	0.00267	0.00211	0.00103	0.000734091	0.00357	0.00328	0.00336	0.00203	0.000357761		958.5	0.000144243	-0.000668049	0.000866055	-9.799e-05	0.00113	-0.000549197	0.000983417	0.00283	0.00156	0.000295877	0.000517845	0.00435	0.000945697	0.000414565		958.5	0.00203	0.00224	0.00161	0.00736	0.00121	0.00171	0.00446	0.00553	0.00175	0.0038	0.00259	0.00273	0.00308	0.000538014
959	0.000608563	0.000716925	0.00143	0.00196	0.000589967	0.00365	0.00365	0.00263	0.00246	0.00116	0.000738382	0.00387	0.00348	0.00347	0.00217	0.000344838		959	0.000377774	-0.000567198	0.000754356	-0.000185966	0.00106	-0.000356197	0.00112	0.00271	0.00161	0.000400543	0.000432789	0.00463	0.000999063	0.000420355		959	0.00213	0.00243	0.00161	0.00776	0.0013	0.00187	0.00439	0.00563	0.00158	0.00392	0.00244	0.00267	0.00314	0.000561792
959.5	0.000750065	0.000924468	0.00182	0.00193	0.000950813	0.00369	0.00369	0.00251	0.0027	0.00124	0.000691533	0.0041	0.00368	0.00359	0.0023	0.000340524		959.5	0.000452757	-0.000505209	0.000756264	-0.000308275	0.000941753	-3.88622e-05	0.0012	0.00264	0.00159	0.000526667	0.000375688	0.00478	0.00103	0.000421121		959.5	0.00209	0.00247	0.0014	0.0079	0.0013	0.0019	0.00446	0.0058	0.00149	0.00389	0.00247	0.00258	0.00315	0.000584036
960	0.000776291	0.00119	0.00232	0.0019	0.00105	0.00372	0.00372	0.00253	0.00279	0.00124	0.000678897	0.00412	0.00378	0.00382	0.0024	0.000339837		960	0.00034368	-0.000510216	0.000709891	-0.000338435	0.000913501	0.000150323	0.00138	0.00254	0.00149	0.00051403	0.000403523	0.00481	0.00103	0.000419149		960	0.00203	0.0026	0.00124	0.00796	0.00126	0.00191	0.00463	0.00607	0.00156	0.00379	0.00268	0.00258	0.00319	0.0006008
960.5	0.000731587	0.00128	0.00295	0.00175	0.000986099	0.00376	0.00376	0.00258	0.00292	0.00125	0.000813007	0.00411	0.00397	0.00395	0.00249	0.00034989		960.5	0.00032866	-0.000532508	0.000713348	-0.000340581	0.000927687	0.000239015	0.0016	0.00242	0.0015	0.000501275	0.000392735	0.00496	0.00106	0.000427535		960.5	0.00215	0.00286	0.00128	0.00813	0.00133	0.00198	0.00474	0.00625	0.00154	0.00383	0.0028	0.00266	0.0033	0.000611368
961	0.00068593	0.00132	0.00341	0.00174	0.00087297	0.00395	0.00395	0.0024	0.00309	0.00131	0.000927925	0.00412	0.00427	0.00407	0.00258	0.000372829		961	0.00046134	-0.000584364	0.000883698	-0.000359774	0.000738502	0.000380874	0.00168	0.00245	0.00161	0.000620842	0.000407398	0.00516	0.00112	0.00044127		961	0.00232	0.00308	0.00127	0.00829	0.00142	0.00199	0.00486	0.00642	0.00138	0.00399	0.00272	0.00263	0.00337	0.000629807
961.5	0.000580072	0.00142	0.0035	0.00189	0.00075686	0.00413	0.00413	0.00215	0.00316	0.00143	0.000885487	0.00399	0.00444	0.00435	0.00263	0.000392592		961.5	0.000476599	-0.000684857	0.00103	-0.000231028	0.000493765	0.000520349	0.00172	0.00256	0.00167	0.000699759	0.000496626	0.0053	0.00117	0.000451935		961.5	0.00232	0.00331	0.00113	0.0084	0.00145	0.00196	0.00508	0.00664	0.0013	0.00407	0.0027	0.00265	0.00342	0.000654049
962	0.00037837	0.00147	0.00344	0.002	0.00061512	0.00419	0.00419	0.00204	0.00328	0.00165	0.000921726	0.00381	0.00443	0.00469	0.00265	0.000405494		962	0.000318766	-0.000802279	0.0011	2.6226e-06	0.000392437	0.000467181	0.00187	0.00252	0.00176	0.000635624	0.000577569	0.00545	0.00119	0.000466206		962	0.00235	0.00367	0.00105	0.00869	0.0015	0.00202	0.0052	0.00669	0.00134	0.00419	0.00279	0.00285	0.00353	0.000671632
962.5	0.000243664	0.00149	0.00332	0.00198	0.000621796	0.00427	0.00427	0.00192	0.00355	0.00194	0.00111	0.00378	0.0045	0.00496	0.00271	0.000416773		962.5	0.000203252	-0.000826001	0.00128	0.000114202	0.00040257	0.000447869	0.00208	0.00242	0.00199	0.000678182	0.000609636	0.00575	0.00126	0.000489845		962.5	0.00246	0.0041	0.00103	0.00904	0.00166	0.00218	0.00518	0.00654	0.00137	0.00442	0.0028	0.00306	0.00365	0.000681113
963	0.000231266	0.00162	0.00315	0.00195	0.000714779	0.00446	0.00446	0.00175	0.0038	0.00215	0.00126	0.00383	0.00456	0.00527	0.0028	0.000431369		963	0.000140786	-0.000867248	0.00163	0.000107884	0.000362277	0.000576377	0.00218	0.00248	0.00215	0.000658631	0.000652254	0.00604	0.00134	0.000515959		963	0.00245	0.00437	0.000972271	0.00926	0.00181	0.00218	0.00522	0.00648	0.00143	0.0046	0.00268	0.00313	0.00372	0.000694283
963.5	0.000161529	0.00182	0.00304	0.0019	0.000718474	0.0046	0.0046	0.00169	0.00396	0.00228	0.0013	0.00384	0.00452	0.00564	0.00286	0.000449332		963.5	-2.40803e-05	-0.000989318	0.0019	0.000230193	0.000360489	0.000700951	0.0023	0.00255	0.00209	0.000543118	0.000794828	0.00618	0.00139	0.000532641		963.5	0.00233	0.00457	0.00102	0.00937	0.00181	0.00212	0.00542	0.00659	0.00162	0.0047	0.00264	0.00324	0.00379	0.000706745
964	5.55515e-05	0.00186	0.00314	0.00179	0.000662088	0.00461	0.00461	0.00169	0.0041	0.0025	0.00141	0.00395	0.00456	0.00582	0.00291	0.000462943		964	-0.000126481	-0.001	0.00205	0.000412583	0.00043726	0.000791907	0.00252	0.00246	0.00206	0.000468254	0.000952184	0.00636	0.00145	0.000545293		964	0.00229	0.00487	0.00126	0.00959	0.00183	0.00209	0.00566	0.00677	0.0018	0.00484	0.00273	0.00344	0.00393	0.00072099
964.5	7.09295e-05	0.00176	0.00339	0.00174	0.0006845	0.00467	0.00467	0.00151	0.00431	0.00274	0.00156	0.00416	0.0048	0.0058	0.00299	0.000476015		964.5	-3.63588e-05	-0.000862241	0.00232	0.000470757	0.000370264	0.000955462	0.00257	0.00234	0.00219	0.000566483	0.00105	0.00658	0.00154	0.000553768		964.5	0.00235	0.0051	0.00153	0.00979	0.00192	0.00204	0.00585	0.00703	0.00178	0.00494	0.00275	0.00356	0.00405	0.000737734
965	0.000139713	0.00168	0.00359	0.00184	0.000766635	0.0048	0.0048	0.00136	0.00441	0.00283	0.00152	0.00432	0.00501	0.00588	0.00307	0.000491868		965	8.80957e-05	-0.000688314	0.00264	0.000507355	0.000130057	0.0012	0.00238	0.0023	0.00225	0.000686169	0.00113	0.00665	0.00161	0.000551941		965	0.00234	0.00519	0.0016	0.00992	0.00189	0.00192	0.00612	0.00743	0.00171	0.00484	0.00278	0.00348	0.0041	0.000766977
965.5	0.000155568	0.00166	0.00378	0.00201	0.000750661	0.00489	0.00489	0.00142	0.0043	0.00286	0.0014	0.00444	0.00507	0.00615	0.00313	0.00050548		965.5	8.88109e-05	-0.000574112	0.0029	0.000633836	7.34329e-05	0.00129	0.00217	0.00232	0.00222	0.00069046	0.00123	0.00663	0.00164	0.000547099		965.5	0.00235	0.00529	0.00166	0.01006	0.00174	0.00191	0.00648	0.00785	0.00178	0.00465	0.00301	0.00345	0.00419	0.000793933
966	0.000231385	0.00155	0.00393	0.00215	0.000792146	0.00498	0.00498	0.00152	0.00428	0.00289	0.00141	0.00462	0.00515	0.00636	0.0032	0.00051538		966	8.51154e-05	-0.000414729	0.00318	0.000693917	0.000265002	0.00123	0.00199	0.00227	0.00229	0.000754595	0.00141	0.00667	0.0017	0.00054372		966	0.00251	0.00543	0.00182	0.01031	0.00165	0.00197	0.0067	0.00812	0.00183	0.00456	0.00336	0.00362	0.00432	0.000811989
966.5	0.000501513	0.00147	0.00392	0.00239	0.000934124	0.0052	0.0052	0.0014	0.0045	0.00291	0.00143	0.0048	0.00533	0.00648	0.00332	0.00052581		966.5	7.43866e-05	-0.000259519	0.00361	0.00056994	0.000423312	0.00127	0.00167	0.00226	0.0024	0.001	0.00168	0.00677	0.00179	0.000551079		966.5	0.00276	0.00552	0.00187	0.01057	0.00156	0.00193	0.00672	0.00834	0.00177	0.0046	0.00357	0.00378	0.00441	0.000832555
967	0.000780463	0.00152	0.00376	0.0027	0.000973463	0.00544	0.00544	0.00124	0.00478	0.00291	0.00136	0.0048	0.00541	0.00671	0.00342	0.000540468		967	-9.47714e-05	-0.000290871	0.004	0.000475645	0.00040257	0.00137	0.00134	0.00231	0.00238	0.00121	0.00199	0.00679	0.00182	0.000569273		967	0.00291	0.00559	0.00167	0.0107	0.00134	0.00186	0.00677	0.00858	0.00175	0.00467	0.00371	0.00388	0.00445	0.000859228
967.5	0.000868559	0.00149	0.00371	0.00289	0.000906706	0.00555	0.00555	0.00117	0.00504	0.00292	0.00131	0.00467	0.0054	0.00692	0.00346	0.000555421		967.5	-0.000336647	-0.000393629	0.00411	0.000428438	0.000332594	0.00138	0.00132	0.00223	0.00225	0.00132	0.00225	0.00682	0.00181	0.00058511		967.5	0.00303	0.00571	0.00152	0.01082	0.00113	0.00189	0.0069	0.00878	0.00183	0.00478	0.00398	0.00411	0.00454	0.000880698
968	0.000923753	0.00133	0.00376	0.00297	0.000977993	0.00568	0.00568	0.00113	0.00541	0.00293	0.0013	0.00468	0.00554	0.00697	0.00352	0.00057221		968	-0.000448346	-0.000362039	0.00402	0.000226736	0.000291824	0.00146	0.00153	0.00201	0.00218	0.00151	0.00241	0.00689	0.00181	0.000591449		968	0.00318	0.00586	0.00142	0.01092	0.00109	0.00195	0.00698	0.00887	0.00177	0.00498	0.00425	0.00442	0.00464	0.000892613
968.5	0.00103	0.00116	0.00376	0.00312	0.00105	0.00587	0.00587	0.00122	0.00578	0.00282	0.00128	0.0047	0.00581	0.00692	0.0036	0.000589374		968.5	-0.000453115	-0.00030005	0.00397	1.85966e-05	0.000101686	0.00173	0.0017	0.00186	0.00212	0.00172	0.00251	0.00683	0.00182	0.00059178		968.5	0.00331	0.00598	0.00128	0.01087	0.00112	0.00197	0.00713	0.00902	0.00165	0.00516	0.00438	0.00458	0.0047	0.000903844
969	0.000989199	0.00102	0.00378	0.00335	0.000921845	0.00604	0.00604	0.00146	0.00593	0.00272	0.00122	0.00461	0.00602	0.00704	0.00365	0.000610058		969	-0.000566721	-0.000264883	0.00397	3.57628e-05	-6.87838e-05	0.00193	0.00181	0.00177	0.00202	0.00175	0.00265	0.00667	0.00181	0.000588215		969	0.00336	0.00614	0.00121	0.01079	0.00108	0.00207	0.00751	0.00928	0.00175	0.00535	0.00455	0.00471	0.00482	0.000917816
969.5	0.000904322	0.000753522	0.00389	0.00353	0.000740409	0.0062	0.0062	0.00179	0.00597	0.00279	0.00124	0.00461	0.00614	0.00731	0.00372	0.000634725		969.5	-0.000716329	-7.02143e-05	0.00388	0.000132322	-3.20673e-05	0.00201	0.00195	0.00161	0.00199	0.00168	0.00283	0.00659	0.00182	0.000580308		969.5	0.00341	0.00643	0.00129	0.01088	0.00114	0.00223	0.00798	0.00951	0.00193	0.00564	0.00483	0.00496	0.00502	0.000931335
970	0.00101	0.000489593	0.00385	0.0037	0.000739336	0.00645	0.00645	0.00204	0.00617	0.00295	0.00129	0.00485	0.00638	0.00746	0.00385	0.000658932		970	-0.000658393	0.000201583	0.00385	8.11815e-05	6.23465e-05	0.00208	0.00198	0.00147	0.0021	0.00171	0.00305	0.00661	0.00188	0.000575384		970	0.00348	0.00676	0.00141	0.01113	0.0013	0.00229	0.0083	0.00966	0.00199	0.00601	0.00504	0.00523	0.00522	0.000950019
970.5	0.00119	0.00039506	0.0035	0.00393	0.000889421	0.00662	0.00662	0.00224	0.00647	0.00305	0.00127	0.0052	0.00666	0.00758	0.00397	0.000676785		970.5	-0.000452042	0.000247836	0.00393	2.7895e-05	1.60933e-05	0.00224	0.00186	0.00147	0.00221	0.00177	0.00327	0.00659	0.00193	0.000575289		970.5	0.00354	0.00696	0.00142	0.01142	0.00134	0.00225	0.0086	0.00988	0.00196	0.00625	0.0051	0.00537	0.00534	0.000982326
971	0.00126	0.000439882	0.00305	0.00412	0.00104	0.00662	0.00662	0.00246	0.00663	0.00319	0.00125	0.00546	0.00679	0.00779	0.00405	0.000684919		971	-0.000275135	0.000119805	0.00396	0.000118017	-4.93526e-05	0.00236	0.00176	0.0015	0.00223	0.00171	0.00345	0.0065	0.00195	0.000571874		971	0.0036	0.00711	0.00133	0.01178	0.00128	0.00228	0.00895	0.01007	0.00206	0.00643	0.00519	0.00556	0.00547	0.00102
971.5	0.00128	0.000332594	0.00277	0.00413	0.0013	0.00656	0.00656	0.00272	0.00679	0.0034	0.00129	0.00575	0.0069	0.00789	0.00412	0.000688457		971.5	-8.51154e-05	0.000145435	0.00383	0.000169635	4.54187e-05	0.00237	0.0018	0.00144	0.0023	0.00165	0.00351	0.00648	0.00197	0.000559865		971.5	0.00379	0.00724	0.00133	0.01219	0.00132	0.00244	0.00918	0.01017	0.00223	0.00665	0.00542	0.0059	0.00565	0.00104
972	0.00135	0.00018692	0.00273	0.00409	0.00163	0.00655	0.00655	0.00291	0.00701	0.00348	0.00133	0.00617	0.00717	0.00784	0.00421	0.000696736		972	0.000207067	0.000218153	0.00378	0.000156879	0.000127435	0.0025	0.00183	0.00142	0.00238	0.00176	0.00355	0.00651	0.00204	0.000550643		972	0.00408	0.00721	0.00134	0.01257	0.00137	0.00258	0.00929	0.01027	0.0023	0.00686	0.00559	0.00619	0.0058	0.00105
972.5	0.00134	0.000161052	0.00283	0.00398	0.00191	0.0066	0.0066	0.00305	0.0071	0.00341	0.00134	0.00648	0.00753	0.00786	0.0043	0.000708257		972.5	0.000473261	0.000169277	0.00375	0.000223517	5.54323e-05	0.0027	0.00172	0.00153	0.00229	0.00192	0.00359	0.00648	0.00207	0.000544311		972.5	0.00428	0.00716	0.00128	0.01292	0.00121	0.0027	0.00953	0.01049	0.00248	0.007	0.00565	0.00623	0.00591	0.00108
973	0.00115	0.000100851	0.00313	0.00391	0.00212	0.00665	0.00665	0.00313	0.00696	0.00339	0.00133	0.00667	0.00778	0.00795	0.00435	0.000718731		973	0.000621557	0.00011456	0.00358	0.000401735	8.58307e-06	0.0027	0.0016	0.00157	0.00206	0.00198	0.00357	0.00649	0.00206	0.000535634		973	0.0045	0.00723	0.00127	0.01329	0.000965953	0.00283	0.00987	0.01073	0.00279	0.00718	0.00582	0.00626	0.00606	0.00111
973.5	0.00103	-6.63996e-05	0.00343	0.00391	0.0024	0.00674	0.00674	0.0031	0.00686	0.00343	0.00124	0.00698	0.00803	0.00801	0.00442	0.00073725		973.5	0.000795364	0.000145793	0.00338	0.000539303	7.00951e-05	0.0026	0.00145	0.0015	0.00194	0.00212	0.0035	0.00658	0.00205	0.000527763		973.5	0.0048	0.00739	0.00132	0.01366	0.000824213	0.00297	0.01012	0.01093	0.00298	0.0075	0.0061	0.00633	0.00624	0.00114
974	0.00103	-0.000188708	0.00354	0.00408	0.00271	0.00685	0.00685	0.00301	0.00692	0.00338	0.00111	0.00732	0.00839	0.0081	0.00451	0.000764008		974	0.00102	0.000162125	0.00333	0.000543594	6.53267e-05	0.00261	0.00112	0.00151	0.00191	0.00228	0.00344	0.00666	0.00205	0.00053061		974	0.00507	0.00752	0.00127	0.01396	0.000770211	0.00303	0.01026	0.01122	0.00302	0.00779	0.00625	0.00624	0.00637	0.00117
974.5	0.000966907	-0.000156879	0.00349	0.00429	0.00289	0.00699	0.00699	0.00297	0.00699	0.00323	0.00096333	0.00751	0.0087	0.00837	0.00458	0.000792855		974.5	0.00107	-3.61204e-05	0.00338	0.000537157	-4.37498e-05	0.00259	0.000795007	0.00157	0.00185	0.00221	0.00336	0.00665	0.002	0.000541918		974.5	0.00523	0.00772	0.00118	0.01428	0.000616431	0.00314	0.01047	0.01152	0.00311	0.00797	0.00631	0.006	0.00646	0.00121
975	0.000854492	-0.000126839	0.00343	0.00434	0.00301	0.00713	0.00713	0.00299	0.00708	0.00318	0.000897169	0.00765	0.00888	0.00873	0.00466	0.00081924		975	0.000892758	-0.000194073	0.00328	0.000648618	-2.19345e-05	0.00253	0.00069654	0.00148	0.00189	0.00204	0.00318	0.00676	0.00193	0.000549417		975	0.00544	0.00805	0.00116	0.01466	0.000509858	0.00328	0.01066	0.01166	0.00336	0.0083	0.0065	0.00585	0.00662	0.00124
975.5	0.000887752	-0.000205994	0.00333	0.00434	0.00323	0.00729	0.00729	0.00294	0.00735	0.00323	0.000920534	0.00782	0.00912	0.00898	0.00475	0.000846375		975.5	0.000761509	-0.000174403	0.00315	0.000736594	8.21352e-05	0.00256	0.000782192	0.00134	0.00217	0.00199	0.00292	0.00703	0.00195	0.000558868		975.5	0.00575	0.00836	0.00123	0.01499	0.000554562	0.00334	0.01077	0.01169	0.00356	0.00883	0.00669	0.00589	0.0068	0.00125
976	0.00102	-0.000175714	0.00315	0.00433	0.00351	0.0074	0.0074	0.00286	0.00775	0.00326	0.000914097	0.00787	0.00946	0.00921	0.00486	0.000870111		976	0.000752449	-0.000189185	0.00306	0.00078845	9.09567e-05	0.00272	0.000822902	0.00135	0.00247	0.00195	0.00269	0.00723	0.00198	0.000570388		976	0.00595	0.00862	0.00118	0.01523	0.000502944	0.00334	0.01095	0.01182	0.00368	0.00928	0.00674	0.00589	0.00693	0.00128
976.5	0.00104	-1.91927e-05	0.0031	0.00425	0.00373	0.00743	0.00743	0.00279	0.00796	0.00337	0.000933528	0.00783	0.00967	0.00954	0.00493	0.000882564		976.5	0.000694633	-0.000318408	0.00283	0.000992656	-8.34465e-07	0.00275	0.000887096	0.00142	0.00264	0.00174	0.00238	0.00734	0.00195	0.000577317		976.5	0.0061	0.00896	0.00111	0.01546	0.000348926	0.00342	0.01133	0.01207	0.00392	0.00967	0.00673	0.00581	0.00708	0.00132
977	0.000957966	3.69549e-05	0.00329	0.00413	0.00396	0.00745	0.00745	0.00267	0.00802	0.00356	0.00105	0.0079	0.00975	0.00981	0.005	0.000889909		977	0.000735641	-0.000409722	0.0025	0.00131	-4.8995e-05	0.00267	0.00108	0.00137	0.00279	0.00149	0.0021	0.00751	0.00192	0.00058517		977	0.00638	0.00935	0.00111	0.01574	0.000412941	0.00355	0.01178	0.01226	0.00419	0.01012	0.00685	0.00588	0.0073	0.00135
977.5	0.000960112	3.08752e-05	0.00352	0.00409	0.00415	0.0075	0.0075	0.00242	0.00812	0.00362	0.00116	0.00815	0.00995	0.00994	0.00508	0.000904965		977.5	0.001	-0.000497103	0.00235	0.00143	-7.04527e-05	0.00264	0.00121	0.00131	0.00294	0.00135	0.00197	0.00767	0.00194	0.000595696		977.5	0.00671	0.00964	0.00118	0.016	0.000780702	0.00362	0.01213	0.0125	0.00429	0.01052	0.00692	0.0061	0.00753	0.00136
978	0.000976324	0.000114679	0.00363	0.00411	0.00424	0.00751	0.00751	0.00216	0.00824	0.00359	0.00126	0.00843	0.01019	0.0101	0.00515	0.000922449		978	0.00127	-0.000650287	0.00243	0.00137	-0.000160575	0.00269	0.00115	0.00142	0.00304	0.00122	0.002	0.00772	0.00196	0.000607457		978	0.00694	0.00992	0.00121	0.01624	0.0012	0.00376	0.01248	0.0129	0.00426	0.01077	0.00684	0.00626	0.00773	0.00138
978.5	0.000849485	0.000157237	0.00378	0.00408	0.00417	0.00752	0.00752	0.00193	0.00822	0.00366	0.00144	0.00864	0.01032	0.01032	0.00518	0.000937602		978.5	0.00138	-0.000738144	0.00247	0.00138	-0.000201225	0.00262	0.000994086	0.00155	0.00314	0.0011	0.00195	0.00783	0.00196	0.000621904		978.5	0.0072	0.01028	0.00135	0.01665	0.00151	0.00396	0.01284	0.01324	0.00432	0.01103	0.00689	0.0064	0.00797	0.00141
979	0.000789165	2.19345e-05	0.00392	0.00403	0.00415	0.00764	0.00764	0.00163	0.00812	0.00379	0.00162	0.00894	0.01042	0.01051	0.00523	0.000960137		979	0.00148	-0.000654221	0.0024	0.00141	-8.55923e-05	0.00252	0.000837982	0.00157	0.0034	0.00117	0.00185	0.00817	0.002	0.000643636		979	0.00757	0.01059	0.00152	0.01719	0.00183	0.0041	0.01298	0.0134	0.00435	0.01142	0.00716	0.00665	0.00823	0.00142
979.5	0.000889182	-0.000102758	0.0039	0.00408	0.00415	0.00783	0.00783	0.00138	0.00818	0.00377	0.00165	0.00932	0.01058	0.01065	0.00529	0.000989069		979.5	0.00164	-0.000579238	0.0024	0.00131	2.20537e-05	0.00257	0.000560105	0.0017	0.00363	0.0013	0.00176	0.00849	0.00207	0.000668993		979.5	0.00787	0.01073	0.00154	0.01759	0.00218	0.00413	0.01294	0.01355	0.00425	0.01166	0.00741	0.00692	0.0084	0.00144
980	0.000895619	-4.3273e-05	0.0038	0.00418	0.00417	0.00789	0.00789	0.00117	0.00833	0.00365	0.00159	0.00951	0.01066	0.01084	0.00532	0.00101		980	0.0017	-0.000650644	0.00242	0.00121	2.93255e-05	0.0026	0.000203371	0.00194	0.00362	0.00131	0.00165	0.00861	0.00205	0.00068677		980	0.00804	0.01085	0.00155	0.01795	0.0023	0.00418	0.01305	0.01377	0.00426	0.01169	0.00757	0.00702	0.00852	0.00146
980.5	0.000686288	2.93255e-05	0.00381	0.00416	0.0042	0.00798	0.00798	0.00101	0.00834	0.00359	0.00156	0.00952	0.0105	0.01107	0.00532	0.00102		980.5	0.00154	-0.000705004	0.00225	0.00133	8.55923e-05	0.00249	-1.2219e-05	0.00209	0.00348	0.00118	0.00155	0.00876	0.002	0.000700361		980.5	0.00827	0.0111	0.00169	0.01831	0.00224	0.00424	0.01327	0.01394	0.00448	0.01173	0.00785	0.00704	0.00868	0.00148
981	0.000474334	7.86781e-06	0.00387	0.00417	0.00425	0.00816	0.00816	0.000851572	0.00829	0.00355	0.00145	0.0097	0.01043	0.01116	0.00532	0.00105		981	0.00137	-0.00058341	0.00207	0.0015	0.000282884	0.00236	-0.000112236	0.00205	0.00332	0.00116	0.00161	0.00899	0.002	0.000709051		981	0.00853	0.01139	0.00188	0.0186	0.0023	0.00427	0.01341	0.01411	0.00474	0.01195	0.00817	0.0072	0.00888	0.00149
981.5	0.0003196	6.3777e-05	0.00385	0.00428	0.00422	0.00833	0.00833	0.000741661	0.00838	0.00347	0.00123	0.01008	0.01056	0.01124	0.00536	0.00108		981.5	0.0012	-0.000431418	0.00202	0.0015	0.000493407	0.0023	-0.000308454	0.0021	0.00304	0.00129	0.00182	0.00919	0.00202	0.00071697		981.5	0.00863	0.01166	0.00204	0.01877	0.00249	0.00425	0.01356	0.01449	0.00489	0.01218	0.00846	0.00736	0.00906	0.0015
982	0.000127196	0.000340223	0.00383	0.00435	0.00406	0.00844	0.00844	0.000704169	0.00848	0.0035	0.00108	0.01036	0.01063	0.01141	0.00541	0.0011		982	0.000931978	-0.000433683	0.00203	0.00156	0.000685096	0.00222	-0.000602722	0.00223	0.00269	0.00142	0.00202	0.00937	0.00201	0.000733556		982	0.00866	0.01201	0.00223	0.01902	0.00261	0.00427	0.01385	0.01496	0.00509	0.01232	0.00881	0.00738	0.00927	0.00152
982.5	2.98023e-05	0.000593305	0.00379	0.00442	0.00398	0.00856	0.00856	0.00067699	0.0085	0.00364	0.0011	0.01053	0.01062	0.01157	0.00547	0.00111		982.5	0.000718355	-0.000412345	0.00201	0.00167	0.00094974	0.00211	-0.000747621	0.00229	0.00255	0.00158	0.00218	0.00962	0.00204	0.000753135		982.5	0.00883	0.01246	0.00249	0.01928	0.00265	0.0043	0.01419	0.01532	0.00544	0.01257	0.00935	0.00744	0.00953	0.00154
983	0.000140071	0.000704765	0.0036	0.0046	0.00397	0.00874	0.00874	0.000689983	0.00853	0.00365	0.00106	0.01076	0.0107	0.01169	0.00554	0.00112		983	0.000697255	-0.000320435	0.00218	0.00162	0.00121	0.00212	-0.000788152	0.00235	0.00269	0.00185	0.0024	0.00986	0.00216	0.000768286		983	0.00909	0.01279	0.00269	0.01945	0.00282	0.00422	0.01445	0.01566	0.00567	0.01289	0.00987	0.00774	0.00978	0.00156
983.5	0.000339985	0.000878572	0.00333	0.00475	0.00387	0.00882	0.00882	0.000830829	0.00878	0.00346	0.000935555	0.01093	0.01082	0.01193	0.00561	0.00114		983.5	0.000702262	-0.000382662	0.0025	0.00144	0.00119	0.00225	-0.00088203	0.00255	0.00289	0.00208	0.00262	0.00987	0.00224	0.000777236		983.5	0.00925	0.01309	0.00276	0.01963	0.00294	0.00408	0.01477	0.01611	0.00573	0.01304	0.01024	0.00809	0.00998	0.00158
984	0.000402808	0.00116	0.00326	0.00484	0.00373	0.00888	0.00888	0.00108	0.00902	0.00331	0.000980258	0.01084	0.0109	0.01231	0.00568	0.00114		984	0.000594497	-0.000511408	0.00273	0.00134	0.001	0.00234	-0.000860691	0.00282	0.00313	0.00217	0.00271	0.00984	0.00228	0.000786267		984	0.00941	0.01353	0.00283	0.01993	0.00285	0.00405	0.01522	0.01647	0.00591	0.01303	0.01056	0.00831	0.01018	0.00162
984.5	0.00046885	0.00132	0.00333	0.00491	0.0037	0.00907	0.00907	0.00139	0.00909	0.00324	0.00113	0.01075	0.01097	0.01258	0.00579	0.00114		984.5	0.000529885	-0.00056529	0.00285	0.00123	0.000869989	0.00239	-0.00065589	0.00298	0.00349	0.00225	0.00282	0.00997	0.00235	0.000800487		984.5	0.00964	0.01396	0.0029	0.02028	0.00271	0.004	0.01565	0.0166	0.00609	0.01314	0.01099	0.00865	0.01038	0.00166
985	0.00061357	0.00136	0.00345	0.00501	0.00375	0.00929	0.00929	0.00172	0.00917	0.00312	0.00119	0.0108	0.01113	0.01272	0.0059	0.00115		985	0.000627875	-0.000533819	0.00299	0.001	0.0007689	0.00248	-0.000510752	0.00317	0.00381	0.00233	0.00312	0.01009	0.00245	0.000813838		985	0.00976	0.0142	0.00284	0.02051	0.00269	0.00389	0.01599	0.01673	0.00609	0.01339	0.01139	0.00908	0.01055	0.00169
985.5	0.000729084	0.00151	0.00365	0.0051	0.00376	0.00931	0.00931	0.00209	0.00928	0.00306	0.00115	0.01086	0.01133	0.01296	0.00601	0.00115		985.5	0.000751853	-0.000551343	0.00316	0.000778079	0.000627398	0.00251	-0.000527978	0.00349	0.0039	0.00229	0.00347	0.01005	0.0025	0.000822543		985.5	0.00969	0.0144	0.00272	0.02076	0.0026	0.00391	0.01645	0.01698	0.00596	0.01351	0.01168	0.00927	0.01066	0.00173
986	0.000787616	0.00173	0.00395	0.00516	0.00376	0.00934	0.00934	0.00235	0.00927	0.00306	0.00119	0.01093	0.0114	0.01329	0.00611	0.00115		986	0.000813842	-0.000565052	0.0032	0.000706911	0.00062871	0.00239	-0.000526011	0.0038	0.00384	0.00224	0.00367	0.00999	0.00252	0.000824131		986	0.00964	0.0147	0.00267	0.02103	0.00242	0.00409	0.01695	0.01726	0.00596	0.01353	0.01202	0.00927	0.01079	0.00178
986.5	0.00091064	0.00183	0.00415	0.00525	0.00378	0.00949	0.00949	0.0026	0.00914	0.003	0.00125	0.01118	0.01149	0.01351	0.00622	0.00115		986.5	0.000877857	-0.000521183	0.00325	0.000665903	0.000768661	0.00233	-0.000455618	0.00391	0.00382	0.00237	0.00383	0.01001	0.00257	0.00082256		986.5	0.0097	0.01492	0.00262	0.02122	0.00246	0.00421	0.01725	0.01748	0.00602	0.01369	0.01243	0.00937	0.01095	0.0018
987	0.00112	0.00183	0.00408	0.00532	0.00372	0.00961	0.00961	0.00291	0.00905	0.00286	0.00113	0.01147	0.01171	0.01366	0.00629	0.00117		987	0.000890136	-0.000550151	0.00345	0.000522017	0.000859737	0.00243	-0.000545382	0.00404	0.00381	0.00262	0.00406	0.01001	0.00263	0.000832375		987	0.00979	0.01506	0.0025	0.02141	0.00269	0.00421	0.01736	0.01778	0.00596	0.01388	0.01268	0.00959	0.01107	0.00182
987.5	0.00124	0.0019	0.0039	0.00526	0.00363	0.00972	0.00972	0.00324	0.00912	0.0028	0.000997782	0.0116	0.01194	0.01393	0.00636	0.00119		987.5	0.000748634	-0.000657797	0.00364	0.000468135	0.000866055	0.00256	-0.000780284	0.00425	0.00377	0.00289	0.00416	0.01	0.00266	0.000850127		987.5	0.00983	0.01529	0.00249	0.02174	0.00279	0.00434	0.01754	0.01813	0.00593	0.01394	0.01276	0.00974	0.01121	0.00185
988	0.00123	0.00193	0.00373	0.00518	0.00369	0.00999	0.00999	0.00353	0.00923	0.00286	0.00103	0.01169	0.012	0.01416	0.00645	0.00121		988	0.000517249	-0.00060451	0.00366	0.000579476	0.000940561	0.00271	-0.000816703	0.00434	0.00384	0.00316	0.00411	0.01016	0.00272	0.000863092		988	0.00996	0.01564	0.00264	0.02215	0.00271	0.00456	0.01781	0.01833	0.00609	0.01404	0.01298	0.00977	0.01139	0.00188
988.5	0.00133	0.00181	0.00357	0.00522	0.00385	0.01046	0.01046	0.00382	0.00932	0.00294	0.000951052	0.0119	0.0121	0.01428	0.00657	0.00123		988.5	0.000377655	-0.000452757	0.00366	0.000744581	0.000999451	0.0029	-0.000701547	0.00426	0.00399	0.00345	0.00417	0.01039	0.00282	0.000871892		988.5	0.01013	0.01585	0.00273	0.02247	0.00267	0.00457	0.01804	0.01846	0.00627	0.01429	0.01334	0.00984	0.01155	0.0019
989	0.00152	0.00179	0.00336	0.00528	0.00404	0.01086	0.01086	0.00416	0.00956	0.00304	0.000706077	0.01207	0.01224	0.01444	0.00671	0.00126		989	0.000301957	-0.000444412	0.00383	0.000860572	0.000839829	0.00313	-0.000656962	0.00429	0.00404	0.00357	0.00433	0.01053	0.00289	0.000886897		989	0.0102	0.01595	0.00277	0.02273	0.00266	0.00446	0.01835	0.01868	0.00639	0.01453	0.01367	0.00982	0.01168	0.00193
989.5	0.00159	0.00192	0.00332	0.00532	0.00423	0.01123	0.01123	0.00443	0.00993	0.00324	0.000557065	0.01212	0.01225	0.01472	0.00686	0.00128		989.5	0.000218034	-0.000489831	0.00408	0.000965714	0.000586033	0.0033	-0.000586808	0.00441	0.00406	0.00354	0.00442	0.0106	0.00292	0.000900881		989.5	0.01025	0.01621	0.00293	0.02299	0.00253	0.00444	0.01889	0.01886	0.00664	0.01458	0.01403	0.0096	0.01183	0.00197
990	0.00163	0.00199	0.00336	0.00536	0.00451	0.01167	0.01167	0.00456	0.01016	0.00351	0.000558972	0.01217	0.01224	0.01495	0.00702	0.0013		990	0.000230551	-0.000449777	0.00433	0.00111	0.000486732	0.00347	-0.000345707	0.00447	0.00419	0.00354	0.00454	0.01074	0.00303	0.000907709		990	0.01043	0.01657	0.00319	0.02332	0.00238	0.00448	0.01942	0.01893	0.007	0.01472	0.01449	0.00931	0.01202	0.002
990.5	0.0018	0.00199	0.00327	0.0055	0.00467	0.01211	0.01211	0.00471	0.01021	0.00366	0.000537753	0.01232	0.01237	0.01508	0.00717	0.00132		990.5	0.000403166	-0.000486612	0.00475	0.00118	0.000512123	0.00366	-0.000110984	0.00453	0.00443	0.00363	0.0048	0.01091	0.00319	0.000920388		990.5	0.01064	0.01682	0.00325	0.0236	0.00242	0.00448	0.01976	0.0191	0.00721	0.01495	0.01488	0.00918	0.01219	0.00203
991	0.00207	0.00201	0.0031	0.00559	0.00463	0.01236	0.01236	0.00484	0.01035	0.00372	0.000520706	0.01252	0.0126	0.01535	0.00729	0.00134		991	0.000558615	-0.000668764	0.00531	0.00121	0.000527859	0.00382	5.53727e-05	0.00476	0.0046	0.00378	0.00499	0.01099	0.00333	0.000938191		991	0.01073	0.01706	0.00318	0.02396	0.00258	0.00447	0.02009	0.01948	0.00713	0.01508	0.01513	0.00912	0.01234	0.00207
991.5	0.00232	0.00208	0.00305	0.00561	0.00458	0.01264	0.01264	0.00485	0.01059	0.00386	0.000725031	0.01264	0.0127	0.01572	0.00743	0.00136		991.5	0.000543356	-0.000855207	0.00569	0.00129	0.000554681	0.00382	0.000298977	0.00509	0.00486	0.00394	0.00498	0.0111	0.00344	0.000956893		991.5	0.01093	0.0174	0.00321	0.02438	0.00271	0.00455	0.02048	0.01979	0.00701	0.01511	0.01541	0.00903	0.0125	0.00211
992	0.00267	0.00205	0.00301	0.00568	0.00463	0.01301	0.01301	0.00487	0.01074	0.00394	0.000972152	0.01279	0.01278	0.01595	0.00758	0.00138		992	0.000517845	-0.000902772	0.00593	0.00145	0.00065124	0.00384	0.000711739	0.00527	0.00528	0.004	0.005	0.01127	0.00359	0.000967272		992	0.01131	0.01767	0.00325	0.02472	0.00281	0.00461	0.02074	0.01992	0.00686	0.01522	0.01572	0.00906	0.01266	0.00214
992.5	0.00314	0.00196	0.00293	0.00578	0.00467	0.01332	0.01332	0.00502	0.01089	0.00382	0.00108	0.01298	0.01295	0.01614	0.00771	0.0014		992.5	0.000597119	-0.000870824	0.00616	0.00152	0.000610113	0.00392	0.00109	0.00539	0.00569	0.00394	0.0051	0.01135	0.00371	0.000973535		992.5	0.01162	0.01783	0.00316	0.02501	0.00289	0.00457	0.02091	0.02007	0.00651	0.01539	0.01583	0.00932	0.01276	0.00217
993	0.00349	0.00201	0.00299	0.00579	0.00461	0.01345	0.01345	0.00514	0.01117	0.00373	0.00109	0.01312	0.01307	0.01649	0.00783	0.00142		993	0.000602245	-0.000868201	0.00632	0.00157	0.000378847	0.004	0.00124	0.00554	0.00588	0.00378	0.00511	0.01136	0.00374	0.000983997		993	0.01184	0.01807	0.00306	0.02535	0.00289	0.00458	0.02115	0.0203	0.00609	0.01546	0.01578	0.00964	0.01285	0.00221
993.5	0.00369	0.0021	0.0032	0.00582	0.00458	0.01362	0.01362	0.00509	0.01152	0.00378	0.00114	0.01328	0.013	0.01683	0.00795	0.00143		993.5	0.000545621	-0.00077951	0.00628	0.00172	0.000293493	0.00411	0.00133	0.00557	0.00603	0.00365	0.00506	0.01151	0.00378	0.000991103		993.5	0.01213	0.01845	0.00306	0.02568	0.00284	0.00473	0.02146	0.02041	0.00588	0.01552	0.01585	0.00976	0.01298	0.00224
994	0.00396	0.0021	0.00335	0.00596	0.00462	0.01391	0.01391	0.00503	0.01176	0.00386	0.00115	0.01356	0.01301	0.017	0.00808	0.00145		994	0.000619173	-0.000616312	0.00622	0.00185	0.000475883	0.00435	0.00143	0.00545	0.00623	0.00366	0.00516	0.01184	0.00389	0.000997365		994	0.01251	0.01871	0.00306	0.02595	0.00289	0.00492	0.02163	0.02045	0.00579	0.01567	0.01603	0.00984	0.01312	0.00226
994.5	0.00427	0.00206	0.00337	0.00605	0.0046	0.01416	0.01416	0.005	0.01199	0.00396	0.00104	0.0139	0.01313	0.01711	0.0082	0.00147		994.5	0.000705123	-0.000522137	0.00628	0.00192	0.000676274	0.00461	0.00141	0.00538	0.00634	0.00371	0.0053	0.01209	0.00399	0.00101		994.5	0.01279	0.01882	0.003	0.02621	0.00302	0.00506	0.02179	0.02066	0.00561	0.01579	0.0162	0.0101	0.01326	0.00228
995	0.00438	0.00209	0.00344	0.00603	0.00455	0.01441	0.01441	0.00485	0.01232	0.00415	0.00101	0.0141	0.01313	0.0173	0.0083	0.0015		995	0.000630617	-0.000402331	0.00632	0.00211	0.00080812	0.00473	0.00134	0.00547	0.0064	0.00379	0.00526	0.01229	0.00406	0.00101		995	0.01301	0.01904	0.00307	0.0265	0.00316	0.00535	0.02212	0.02101	0.0055	0.01582	0.01634	0.01029	0.01344	0.0023
995.5	0.00448	0.00213	0.00349	0.00608	0.0046	0.01474	0.01474	0.00458	0.01256	0.00436	0.00113	0.01426	0.01302	0.0175	0.00841	0.00152		995.5	0.000474691	-0.000171542	0.00623	0.00239	0.000986576	0.00482	0.00136	0.00551	0.00651	0.00395	0.00508	0.01259	0.00414	0.00102		995.5	0.01336	0.01932	0.00316	0.02677	0.00332	0.00576	0.02242	0.02137	0.00558	0.01589	0.01662	0.01048	0.01367	0.00232
996	0.00467	0.00207	0.00339	0.00629	0.00466	0.01512	0.01512	0.0044	0.01256	0.00441	0.00124	0.01447	0.01298	0.01756	0.0085	0.00154		996	0.000463963	3.1352e-05	0.00622	0.0025	0.0011	0.00502	0.00141	0.00547	0.00662	0.00413	0.00498	0.0129	0.00424	0.00103		996	0.0138	0.01952	0.00315	0.02704	0.00354	0.00604	0.02253	0.02172	0.00562	0.01612	0.01691	0.01095	0.01391	0.00233
996.5	0.00477	0.00211	0.00337	0.00644	0.00455	0.01533	0.01533	0.00436	0.01252	0.00444	0.00116	0.01464	0.013	0.01766	0.00855	0.00155		996.5	0.000446916	9.2864e-05	0.00631	0.00253	0.00101	0.00523	0.00136	0.00553	0.00657	0.00416	0.00498	0.01314	0.00428	0.00105		996.5	0.01407	0.01978	0.00321	0.02744	0.00378	0.00613	0.02261	0.02207	0.00557	0.01643	0.01699	0.01166	0.01414	0.00235
997	0.00467	0.00231	0.00355	0.00647	0.00447	0.01555	0.01555	0.00422	0.0126	0.00454	0.00114	0.01478	0.01294	0.01793	0.00862	0.00157		997	0.000393867	0.000188708	0.00629	0.00266	0.000905752	0.00538	0.00138	0.00568	0.00652	0.00413	0.00501	0.0134	0.00433	0.00107		997	0.01424	0.02021	0.00347	0.02782	0.00395	0.00624	0.02284	0.02231	0.00557	0.01666	0.01704	0.01226	0.01438	0.00236
997.5	0.00458	0.0025	0.00381	0.00659	0.00458	0.0159	0.0159	0.00409	0.01266	0.00458	0.0013	0.01503	0.01296	0.01817	0.00876	0.00159		997.5	0.000542045	0.000451565	0.00617	0.00281	0.000902772	0.00561	0.00162	0.0057	0.00662	0.00409	0.0052	0.01372	0.00445	0.00107		997.5	0.01446	0.0207	0.00379	0.02804	0.00406	0.00641	0.02312	0.0224	0.00568	0.01694	0.01728	0.01262	0.01463	0.00237
998	0.00455	0.00263	0.00404	0.0068	0.00467	0.0162	0.0162	0.00412	0.01262	0.00452	0.00146	0.01532	0.01315	0.01829	0.0089	0.00161		998	0.000889421	0.000697732	0.00618	0.00282	0.000938416	0.00587	0.00194	0.00562	0.00667	0.0039	0.0055	0.01398	0.00458	0.00107		998	0.01472	0.02102	0.00411	0.02819	0.00417	0.0064	0.02337	0.02255	0.00569	0.01724	0.01765	0.01294	0.01484	0.00238
998.5	0.00457	0.00284	0.00428	0.00692	0.00466	0.01636	0.01636	0.0042	0.01264	0.00451	0.0015	0.01555	0.01339	0.01849	0.00902	0.00162		998.5	0.00116	0.000764489	0.00625	0.00286	0.000989676	0.00586	0.00209	0.00569	0.00659	0.00362	0.0058	0.01418	0.00465	0.00108		998.5	0.01487	0.02129	0.00439	0.02835	0.00421	0.00626	0.0237	0.02277	0.00553	0.01742	0.01788	0.01326	0.01499	0.00241
999	0.00461	0.00317	0.00448	0.00704	0.00477	0.01657	0.01657	0.00411	0.01273	0.00449	0.00163	0.01578	0.01355	0.01874	0.00916	0.00163		999	0.0013	0.000822663	0.00622	0.00298	0.00119	0.00575	0.00213	0.00583	0.00653	0.00346	0.00598	0.01453	0.00473	0.00109		999	0.01507	0.02167	0.00462	0.02855	0.00419	0.00632	0.02414	0.02295	0.00548	0.01754	0.01815	0.01343	0.01518	0.00244
999.5	0.00471	0.00328	0.00457	0.00729	0.00491	0.01682	0.01682	0.00402	0.01274	0.00433	0.00179	0.01618	0.01375	0.01888	0.00929	0.00165		999.5	0.00147	0.000942588	0.00615	0.0031	0.00149	0.00576	0.00216	0.0059	0.0066	0.00353	0.00615	0.01487	0.00484	0.0011		999.5	0.01538	0.02203	0.00469	0.02872	0.00423	0.00657	0.02448	0.02316	0.00554	0.01773	0.01837	0.01361	0.01538	0.00246
1000	0.00485	0.00333	0.00464	0.00753	0.0049	0.01691	0.01691	0.00407	0.01272	0.00406	0.00175	0.01658	0.01403	0.019	0.00938	0.00167		1000	0.00164	0.000867367	0.00621	0.00319	0.00172	0.00576	0.00207	0.00605	0.00658	0.00363	0.00628	0.01505	0.00492	0.0011		1000	0.01565	0.02224	0.00469	0.02895	0.00431	0.00678	0.02468	0.0236	0.00547	0.01796	0.01835	0.01398	0.01556	0.00248
1000.5	0.00484	0.00347	0.00477	0.00758	0.00478	0.01691	0.01691	0.00406	0.01286	0.00383	0.00163	0.01689	0.01419	0.01933	0.00943	0.0017		1000.5	0.00162	0.000583887	0.00624	0.00332	0.00188	0.00567	0.00194	0.00638	0.0064	0.00369	0.00626	0.0152	0.00493	0.00112		1000.5	0.01576	0.02253	0.00473	0.02924	0.00434	0.00697	0.02493	0.0242	0.00532	0.01813	0.01822	0.0144	0.01573	0.00252
1001	0.0048	0.00357	0.00498	0.00749	0.0048	0.01697	0.01697	0.00399	0.01314	0.00367	0.00157	0.0172	0.01428	0.01979	0.00952	0.00173		1001	0.00151	0.000415683	0.00616	0.00351	0.00198	0.00565	0.00192	0.00668	0.00631	0.0038	0.0062	0.01544	0.00497	0.00114		1001	0.01601	0.02289	0.00482	0.02945	0.00437	0.00732	0.0252	0.02463	0.00533	0.01831	0.01823	0.01471	0.01594	0.00254
1001.5	0.00481	0.00358	0.00519	0.00753	0.00492	0.01706	0.01706	0.00406	0.01328	0.00346	0.00143	0.01758	0.01447	0.02011	0.00961	0.00176		1001.5	0.00162	0.000365734	0.00614	0.00354	0.00197	0.00576	0.00185	0.00676	0.00637	0.00387	0.0062	0.01569	0.00501	0.00116		1001.5	0.01641	0.02316	0.00488	0.02959	0.00449	0.00775	0.02532	0.02493	0.00549	0.01861	0.01831	0.01509	0.01617	0.00254
1002	0.00477	0.00365	0.00545	0.00756	0.00496	0.01705	0.01705	0.00419	0.0133	0.0033	0.00117	0.0179	0.0147	0.02038	0.00967	0.00178		1002	0.00185	0.000295401	0.00628	0.00345	0.00179	0.00587	0.00159	0.00684	0.00637	0.00376	0.00619	0.0159	0.00501	0.00119		1002	0.01664	0.02344	0.00499	0.02981	0.00456	0.00806	0.02546	0.02526	0.00554	0.01888	0.01833	0.0156	0.01638	0.00255
1002.5	0.00466	0.00382	0.00583	0.00744	0.00506	0.0171	0.0171	0.00418	0.01339	0.00324	0.00105	0.01801	0.01479	0.02076	0.00974	0.0018		1002.5	0.00194	0.000246525	0.00637	0.00339	0.00161	0.00595	0.00129	0.00694	0.00628	0.0037	0.00609	0.01615	0.005	0.00122		1002.5	0.01673	0.02385	0.00511	0.03009	0.00447	0.00836	0.0258	0.02559	0.00564	0.01902	0.01841	0.01602	0.01659	0.00258
1003	0.00457	0.00392	0.00624	0.00744	0.00528	0.01732	0.01732	0.00412	0.01346	0.0032	0.00111	0.01813	0.01485	0.02105	0.00986	0.00181		1003	0.00195	0.000263333	0.00636	0.00333	0.00154	0.00609	0.00116	0.00691	0.00637	0.00387	0.00604	0.01644	0.00503	0.00124		1003	0.01692	0.02427	0.00537	0.03021	0.00442	0.00873	0.02615	0.02572	0.00583	0.01916	0.01868	0.01627	0.01681	0.00258
1003.5	0.00457	0.00396	0.00663	0.0076	0.00545	0.01762	0.01762	0.00418	0.01349	0.00307	0.00114	0.01833	0.01506	0.02113	0.00999	0.00183		1003.5	0.00195	0.000267029	0.00644	0.00318	0.00153	0.00624	0.00108	0.0068	0.00657	0.00407	0.0061	0.01667	0.00507	0.00126		1003.5	0.01712	0.02457	0.00572	0.03032	0.00449	0.00897	0.02641	0.02586	0.00593	0.01933	0.01897	0.01649	0.01702	0.00258
1004	0.00458	0.00409	0.00701	0.00766	0.00545	0.01786	0.01786	0.00426	0.01359	0.00298	0.00112	0.01841	0.01536	0.02122	0.0101	0.00185		1004	0.00183	0.000213385	0.00651	0.00306	0.00146	0.00619	0.000998378	0.00682	0.00665	0.00409	0.00616	0.01681	0.00507	0.00128		1004	0.01712	0.02486	0.00609	0.03045	0.00447	0.00903	0.02673	0.02606	0.00589	0.01944	0.01921	0.0168	0.01718	0.0026
1004.5	0.00458	0.00422	0.00736	0.00757	0.00548	0.01813	0.01813	0.00424	0.01378	0.00293	0.00117	0.01839	0.01555	0.02145	0.01021	0.00187		1004.5	0.00163	0.000320792	0.00642	0.00309	0.00138	0.00603	0.00102	0.00693	0.00666	0.0041	0.00623	0.01696	0.00506	0.00129		1004.5	0.01713	0.02521	0.00639	0.03048	0.00442	0.00912	0.02719	0.02617	0.00597	0.01958	0.01948	0.017	0.01734	0.00262
1005	0.00466	0.00428	0.0077	0.00756	0.00559	0.01844	0.01844	0.00425	0.01389	0.00282	0.00114	0.01853	0.01574	0.02166	0.01033	0.00189		1005	0.00159	0.000520825	0.00631	0.00314	0.00128	0.00605	0.00112	0.00688	0.00672	0.0042	0.00642	0.0172	0.00512	0.0013		1005	0.0173	0.02553	0.00663	0.03046	0.00451	0.00933	0.02749	0.02621	0.00612	0.01996	0.01973	0.01709	0.01753	0.00261
1005.5	0.0048	0.00438	0.00808	0.00759	0.00562	0.01859	0.01859	0.00434	0.01384	0.00271	0.000946283	0.01876	0.01603	0.02178	0.01043	0.00191		1005.5	0.0017	0.000494003	0.00633	0.00317	0.00116	0.00614	0.00113	0.0067	0.00668	0.00423	0.00674	0.0174	0.00515	0.00132		1005.5	0.01744	0.02578	0.00683	0.03057	0.00464	0.00944	0.02764	0.02635	0.00622	0.02043	0.01985	0.0173	0.01771	0.00262
1006	0.00481	0.00456	0.00847	0.00751	0.00564	0.01855	0.01855	0.00442	0.01388	0.00266	0.000682235	0.01889	0.01625	0.02196	0.01049	0.00193		1006	0.00177	0.000261664	0.0064	0.00331	0.00114	0.00613	0.00109	0.00667	0.00651	0.00417	0.00704	0.01761	0.00518	0.00134		1006	0.01752	0.02613	0.00702	0.0308	0.00469	0.00938	0.0279	0.02654	0.00627	0.02073	0.01992	0.01751	0.01787	0.00264
1006.5	0.00478	0.00474	0.00881	0.00735	0.00579	0.0186	0.0186	0.00445	0.01412	0.00262	0.00050962	0.01903	0.01634	0.02219	0.01057	0.00194		1006.5	0.00179	8.69036e-05	0.00641	0.0036	0.00126	0.00606	0.00115	0.00678	0.00646	0.00428	0.00735	0.01791	0.00526	0.00136		1006.5	0.01768	0.02643	0.0072	0.03092	0.0048	0.00942	0.0283	0.02666	0.00644	0.02085	0.02007	0.01752	0.01803	0.00265
1007	0.00482	0.00479	0.00902	0.00731	0.00608	0.01882	0.01882	0.0045	0.01433	0.00252	0.000428677	0.01932	0.01649	0.02222	0.01068	0.00196		1007	0.00185	4.29153e-06	0.00647	0.00381	0.00148	0.00599	0.00124	0.0068	0.00661	0.0045	0.00776	0.01811	0.00539	0.00138		1007	0.01799	0.02665	0.00737	0.03092	0.00496	0.00964	0.02862	0.02684	0.00662	0.02099	0.02032	0.01743	0.0182	0.00265
1007.5	0.00485	0.00482	0.00916	0.00739	0.00629	0.01891	0.01891	0.00453	0.01447	0.00244	0.000249743	0.01959	0.01668	0.02205	0.01074	0.00197		1007.5	0.0019	-0.000183105	0.00665	0.00397	0.00163	0.00584	0.00116	0.00679	0.00674	0.0046	0.00808	0.01818	0.00545	0.00139		1007.5	0.01832	0.0268	0.00754	0.03107	0.00503	0.0098	0.02886	0.0272	0.00672	0.02108	0.02056	0.01746	0.01837	0.00267
1008	0.00475	0.00494	0.00929	0.00746	0.00639	0.01885	0.01885	0.00448	0.01475	0.0025	7.11679e-05	0.01968	0.01669	0.02197	0.01076	0.00198		1008	0.00182	-0.00043714	0.00676	0.00414	0.00177	0.00559	0.00101	0.0069	0.0068	0.0047	0.00817	0.01832	0.00546	0.00141		1008	0.01856	0.02695	0.00772	0.03131	0.00503	0.0099	0.02918	0.02756	0.0068	0.02096	0.02081	0.01759	0.01853	0.00269
1008.5	0.0047	0.005	0.00932	0.00764	0.0066	0.01883	0.01883	0.00445	0.01502	0.00259	-5.66244e-05	0.01986	0.01662	0.02201	0.01082	0.00198		1008.5	0.00169	-0.000584602	0.00672	0.00426	0.00195	0.00547	0.00084883	0.00697	0.00701	0.00493	0.00824	0.01858	0.00551	0.00144		1008.5	0.01886	0.02711	0.00777	0.03147	0.0051	0.01019	0.02948	0.02782	0.00688	0.02093	0.02107	0.01769	0.0187	0.0027
1009	0.00467	0.00493	0.0094	0.00793	0.00681	0.01885	0.01885	0.00455	0.01509	0.00266	-0.000184178	0.02017	0.01667	0.02202	0.01089	0.00199		1009	0.00168	-0.000640273	0.00677	0.0043	0.00203	0.00559	0.000660956	0.00701	0.00724	0.00509	0.0083	0.01875	0.00556	0.00146		1009	0.01927	0.02718	0.00783	0.03169	0.00531	0.01053	0.02958	0.02816	0.00692	0.02113	0.02129	0.01787	0.0189	0.0027
1009.5	0.00458	0.00486	0.00964	0.00816	0.00691	0.01871	0.01871	0.00475	0.01513	0.00283	-0.000401139	0.02036	0.01674	0.02201	0.01093	0.00199		1009.5	0.0017	-0.000763893	0.00695	0.00437	0.00197	0.00569	0.000496507	0.00713	0.00731	0.00505	0.00824	0.01873	0.00557	0.00146		1009.5	0.01959	0.02732	0.00798	0.03206	0.00541	0.01068	0.02966	0.02855	0.00696	0.02126	0.02151	0.01823	0.0191	0.00272
1010	0.00447	0.00492	0.01	0.00828	0.00704	0.0186	0.0186	0.00488	0.01528	0.00299	-0.000479817	0.02031	0.01672	0.02211	0.01098	0.00198		1010	0.00163	-0.000756383	0.00709	0.00447	0.00195	0.00579	0.000496507	0.00733	0.0073	0.00499	0.00815	0.01883	0.00561	0.00147		1010	0.01982	0.02758	0.00812	0.03238	0.00544	0.01074	0.02984	0.02877	0.00705	0.02134	0.02185	0.01853	0.01929	0.00274
1010.5	0.00448	0.00494	0.01035	0.00842	0.00728	0.01868	0.01868	0.00502	0.01537	0.00303	-0.000428796	0.02031	0.01678	0.02216	0.01108	0.00198		1010.5	0.00163	-0.000448585	0.0071	0.00447	0.00197	0.00605	0.000611842	0.00738	0.00741	0.00501	0.00819	0.01906	0.0057	0.00148		1010.5	0.02014	0.02782	0.00815	0.03252	0.00558	0.01088	0.03005	0.02879	0.00714	0.02158	0.02226	0.01867	0.01947	0.00275
1011	0.00458	0.00492	0.01071	0.00864	0.00749	0.01879	0.01879	0.00523	0.01535	0.00307	-0.000445724	0.0204	0.01704	0.02204	0.01119	0.00197		1011	0.00181	-3.50475e-05	0.00719	0.00441	0.00188	0.00626	0.000684321	0.00727	0.00761	0.00507	0.00832	0.0192	0.00581	0.00148		1011	0.02053	0.02796	0.00818	0.0326	0.00569	0.011	0.03027	0.02881	0.00714	0.02193	0.02262	0.01888	0.01963	0.00276
1011.5	0.0045	0.00503	0.01103	0.00878	0.00754	0.01876	0.01876	0.00541	0.01536	0.00323	-0.000452161	0.02037	0.01727	0.02194	0.01125	0.00197		1011.5	0.00198	0.000202656	0.00726	0.00442	0.00182	0.00633	0.000741959	0.00723	0.00769	0.00513	0.00842	0.01937	0.00588	0.00148		1011.5	0.02073	0.02814	0.00821	0.03281	0.00563	0.011	0.03063	0.02898	0.00704	0.02216	0.02292	0.01912	0.01978	0.0028
1012	0.00434	0.00516	0.01125	0.00885	0.00762	0.01885	0.01885	0.00556	0.01553	0.00343	-0.000328898	0.0203	0.01735	0.022	0.01134	0.00196		1012	0.00197	0.000398397	0.00714	0.00453	0.00194	0.00638	0.000966311	0.00723	0.00777	0.00528	0.00854	0.01968	0.00599	0.00149		1012	0.02087	0.02829	0.0082	0.033	0.00556	0.01106	0.0312	0.02913	0.00691	0.0224	0.02327	0.01934	0.01994	0.00284
1012.5	0.0043	0.0051	0.01143	0.00902	0.00772	0.01908	0.01908	0.00576	0.01569	0.00352	-0.00027144	0.02035	0.01747	0.02208	0.01145	0.00197		1012.5	0.00194	0.000539541	0.00703	0.00465	0.00212	0.00655	0.00127	0.00713	0.00799	0.00547	0.00875	0.01996	0.00612	0.00149		1012.5	0.02112	0.02836	0.00816	0.03317	0.00561	0.01122	0.03171	0.02927	0.0068	0.02275	0.02366	0.01959	0.02012	0.00287
1013	0.00423	0.005	0.01164	0.00931	0.00773	0.0192	0.0192	0.00592	0.0158	0.00357	-0.000411868	0.02056	0.01766	0.02214	0.01154	0.00199		1013	0.00204	0.000506878	0.00711	0.00483	0.0022	0.00672	0.00141	0.00705	0.00821	0.00557	0.00894	0.02013	0.00623	0.0015		1013	0.02135	0.02844	0.00821	0.03351	0.00572	0.01122	0.03212	0.02956	0.00667	0.02306	0.02403	0.01996	0.02032	0.00291
1013.5	0.00407	0.005	0.01181	0.00951	0.00775	0.01922	0.01922	0.00597	0.01608	0.0037	-0.000575542	0.02074	0.01769	0.02238	0.01161	0.00201		1013.5	0.00207	0.000352383	0.0073	0.00517	0.00231	0.00685	0.00146	0.00718	0.00823	0.00564	0.00909	0.02042	0.00634	0.00153		1013.5	0.02147	0.02866	0.00826	0.03402	0.00579	0.01104	0.03258	0.02994	0.00665	0.02333	0.02438	0.02032	0.02054	0.00296
1014	0.00394	0.00493	0.01178	0.00967	0.00791	0.01937	0.01937	0.00604	0.01636	0.00379	-0.000569105	0.02095	0.0175	0.02275	0.0117	0.00203		1014	0.00209	0.000251055	0.0074	0.00547	0.00254	0.00708	0.00157	0.00736	0.00824	0.0057	0.00928	0.0208	0.00648	0.00155		1014	0.02163	0.02892	0.00824	0.03442	0.00594	0.01098	0.03299	0.03019	0.00676	0.02364	0.02472	0.02058	0.02075	0.003
1014.5	0.00391	0.00477	0.01174	0.00984	0.00809	0.0196	0.0196	0.00624	0.01641	0.00373	-0.000547886	0.02135	0.01737	0.02302	0.0118	0.00206		1014.5	0.00235	8.92878e-05	0.00763	0.00561	0.00267	0.00744	0.00161	0.00746	0.00834	0.00576	0.00944	0.02105	0.00662	0.00157		1014.5	0.02195	0.02912	0.00818	0.03476	0.00614	0.01109	0.03315	0.0305	0.00683	0.024	0.02502	0.02087	0.02097	0.00302
1015	0.00379	0.00476	0.01183	0.00997	0.00816	0.01973	0.01973	0.00641	0.01641	0.0038	-0.000592589	0.02176	0.01735	0.02316	0.01188	0.00207		1015	0.00269	-0.000200748	0.00793	0.00569	0.00264	0.00767	0.00147	0.00765	0.00837	0.00571	0.00946	0.02116	0.00669	0.00159		1015	0.02219	0.02937	0.00814	0.03519	0.00619	0.01109	0.03317	0.03096	0.00683	0.02421	0.02535	0.02119	0.02116	0.00306
1015.5	0.00356	0.00487	0.01189	0.01002	0.00825	0.01984	0.01984	0.00646	0.01651	0.00405	-0.0004884	0.022	0.01728	0.02331	0.01196	0.00208		1015.5	0.00283	-0.000426292	0.00808	0.00582	0.00264	0.00779	0.00139	0.00801	0.00833	0.00565	0.00949	0.02127	0.00674	0.0016		1015.5	0.02233	0.02974	0.00804	0.03553	0.00614	0.01096	0.03337	0.03133	0.00691	0.02423	0.02579	0.0214	0.02131	0.0031
1016	0.00349	0.00487	0.01188	0.01014	0.00838	0.02011	0.02011	0.00652	0.01664	0.00421	-0.000337481	0.02222	0.01722	0.0234	0.01206	0.00209		1016	0.00283	-0.000405192	0.00809	0.00591	0.00267	0.00802	0.00145	0.00837	0.00844	0.00565	0.00959	0.02143	0.00684	0.00162		1016	0.02261	0.03	0.0079	0.03564	0.00618	0.01099	0.03362	0.0315	0.00699	0.02426	0.02627	0.02149	0.02145	0.00313
1016.5	0.00354	0.00475	0.01196	0.01034	0.00847	0.02049	0.02049	0.00662	0.01666	0.00425	-0.00023973	0.02256	0.01731	0.02337	0.01218	0.00211		1016.5	0.00293	-0.000278592	0.00821	0.00598	0.0025	0.0083	0.00146	0.00854	0.00865	0.00565	0.0097	0.02144	0.00692	0.00162		1016.5	0.02293	0.03011	0.00791	0.03571	0.00621	0.01116	0.03376	0.03165	0.00692	0.02441	0.0267	0.02162	0.02159	0.00314
1017	0.0035	0.00469	0.01208	0.01058	0.00859	0.02075	0.02075	0.00665	0.01671	0.00437	-0.000133276	0.0228	0.01742	0.02344	0.0123	0.00213		1017	0.003	-0.000207424	0.00846	0.00612	0.00222	0.00851	0.00141	0.00864	0.00881	0.00562	0.00971	0.0214	0.00697	0.00163		1017	0.02308	0.03036	0.00801	0.03592	0.00613	0.0112	0.03396	0.03189	0.00683	0.02457	0.02708	0.02177	0.02173	0.00318
1017.5	0.0035	0.00467	0.01208	0.01088	0.00884	0.02096	0.02096	0.00676	0.01687	0.00446	8.15392e-05	0.02281	0.01748	0.02375	0.01244	0.00214		1017.5	0.00296	-9.33409e-05	0.00867	0.00625	0.00206	0.00874	0.00148	0.0088	0.00894	0.00563	0.00967	0.02154	0.00705	0.00164		1017.5	0.02314	0.03067	0.00801	0.03619	0.0061	0.01119	0.03429	0.03204	0.00682	0.02467	0.02743	0.02182	0.02186	0.00321
1018	0.00368	0.00448	0.0121	0.01115	0.00916	0.02128	0.02128	0.00704	0.017	0.0044	0.000304937	0.02282	0.01762	0.02418	0.01261	0.00215		1018	0.00294	8.72612e-05	0.00886	0.00615	0.00186	0.00899	0.00163	0.00889	0.00914	0.00568	0.00967	0.02177	0.00714	0.00166		1018	0.02333	0.03089	0.008	0.03633	0.00614	0.01133	0.03456	0.03208	0.00677	0.02493	0.02774	0.02188	0.022	0.00323
1018.5	0.00391	0.00427	0.01221	0.01133	0.00937	0.02158	0.02158	0.00731	0.01705	0.00434	0.000422001	0.02293	0.0178	0.02453	0.01276	0.00217		1018.5	0.00301	0.000141263	0.00916	0.00602	0.00148	0.00916	0.00165	0.00886	0.00933	0.00566	0.00968	0.02192	0.00717	0.00168		1018.5	0.02354	0.03109	0.00806	0.03657	0.00615	0.0115	0.03475	0.03222	0.00664	0.02541	0.02803	0.02198	0.02216	0.00326
1019	0.00408	0.00424	0.01237	0.01145	0.00949	0.02181	0.02181	0.00744	0.01725	0.00438	0.00054121	0.02295	0.01785	0.0249	0.0129	0.00219		1019	0.00303	9.87053e-05	0.00942	0.00597	0.00116	0.00917	0.00161	0.00895	0.00937	0.00567	0.00967	0.02209	0.00718	0.00171		1019	0.02359	0.03145	0.0081	0.03691	0.00606	0.01152	0.03507	0.03237	0.00666	0.0258	0.0284	0.02206	0.02233	0.0033
1019.5	0.00435	0.00429	0.01249	0.01165	0.00956	0.02209	0.02209	0.0075	0.01752	0.00438	0.000664711	0.02285	0.0178	0.02528	0.01304	0.0022		1019.5	0.00301	9.62019e-05	0.0095	0.00591	0.00103	0.00922	0.00169	0.00903	0.00949	0.00583	0.00978	0.02239	0.00725	0.00173		1019.5	0.02366	0.03186	0.00805	0.03709	0.00602	0.01158	0.03554	0.03235	0.00684	0.02614	0.02882	0.02206	0.0225	0.00333
1020	0.00473	0.00424	0.0126	0.01183	0.00961	0.02241	0.02241	0.00761	0.0177	0.00427	0.000754118	0.02285	0.01779	0.0256	0.01317	0.00221		1020	0.00314	0.000114441	0.00958	0.00585	0.000990391	0.00937	0.00177	0.00896	0.00969	0.00603	0.00999	0.0227	0.00735	0.00175		1020	0.02381	0.03215	0.00808	0.03705	0.00599	0.01168	0.03588	0.03233	0.00685	0.02652	0.02917	0.02212	0.02264	0.00335
1020.5	0.00503	0.00428	0.01269	0.01192	0.00962	0.02266	0.02266	0.00774	0.0178	0.00428	0.000779629	0.02306	0.01778	0.02591	0.0133	0.00223		1020.5	0.00339	-0.000105023	0.00977	0.00589	0.000938058	0.00943	0.00166	0.00887	0.00979	0.00609	0.01014	0.02282	0.00739	0.00177		1020.5	0.02392	0.03245	0.00827	0.03704	0.00585	0.01173	0.03611	0.03252	0.00675	0.02674	0.02947	0.02237	0.02277	0.00338
1021	0.00518	0.00447	0.0127	0.01197	0.0097	0.02289	0.02289	0.00782	0.01799	0.00439	0.000960588	0.02328	0.0177	0.02633	0.01345	0.00224		1021	0.00345	-0.000401258	0.00997	0.00607	0.00103	0.00934	0.00151	0.00897	0.00976	0.00611	0.01022	0.02291	0.00741	0.00179		1021	0.024	0.03291	0.00837	0.0372	0.00565	0.01176	0.03639	0.03278	0.00683	0.02678	0.02979	0.02269	0.02293	0.00342
1021.5	0.00539	0.00461	0.01272	0.01202	0.00992	0.02314	0.02314	0.00794	0.01819	0.00432	0.00123	0.02352	0.01764	0.02673	0.01361	0.00226		1021.5	0.00335	-0.000560045	0.01005	0.00617	0.00121	0.00937	0.00146	0.00912	0.00979	0.00618	0.01036	0.02308	0.00747	0.00181		1021.5	0.02416	0.03337	0.00831	0.03739	0.00557	0.01178	0.03663	0.0329	0.00702	0.02685	0.03011	0.02292	0.02308	0.00344
1022	0.00569	0.00463	0.01283	0.01211	0.01018	0.02342	0.02342	0.00803	0.01826	0.00409	0.00133	0.02389	0.01774	0.02689	0.01375	0.00228		1022	0.00331	-0.000658274	0.0102	0.00621	0.00125	0.00952	0.00131	0.0092	0.00994	0.00618	0.01049	0.02318	0.00751	0.00183		1022	0.02444	0.03375	0.00835	0.03751	0.00557	0.01173	0.0367	0.03302	0.00724	0.02707	0.03037	0.02323	0.02325	0.00346
1022.5	0.00587	0.00465	0.01293	0.01229	0.01045	0.0236	0.0236	0.00791	0.01828	0.00395	0.00137	0.02419	0.01786	0.027	0.01385	0.00229		1022.5	0.00336	-0.000818729	0.01052	0.00624	0.00114	0.00963	0.00105	0.00937	0.01001	0.00607	0.01052	0.02309	0.00752	0.00184		1022.5	0.02468	0.0343	0.0085	0.03774	0.00543	0.01156	0.0367	0.0332	0.00754	0.02725	0.03065	0.02342	0.02341	0.00348
1023	0.00592	0.00477	0.01293	0.0125	0.01076	0.02375	0.02375	0.00775	0.01831	0.00392	0.00151	0.02424	0.01789	0.02721	0.01395	0.0023		1023	0.00336	-0.000900149	0.01073	0.00618	0.0011	0.0097	0.000893831	0.00969	0.0101	0.00605	0.01062	0.02306	0.00755	0.00186		1023	0.02493	0.03498	0.00858	0.03792	0.00528	0.01146	0.03676	0.0333	0.00794	0.02736	0.03089	0.02336	0.02356	0.00351
1023.5	0.00609	0.00484	0.01296	0.01271	0.011	0.02397	0.02397	0.00773	0.01827	0.00389	0.0017	0.02422	0.01794	0.02735	0.01405	0.0023		1023.5	0.00339	-0.000810266	0.01079	0.00596	0.00113	0.00985	0.000923693	0.00992	0.01032	0.00605	0.01087	0.02316	0.00763	0.00187		1023.5	0.02534	0.03553	0.00868	0.03791	0.00526	0.01162	0.03675	0.03326	0.00824	0.0276	0.031	0.02319	0.0237	0.00351
1024	0.00629	0.00486	0.01308	0.01288	0.0111	0.02411	0.02411	0.00776	0.01808	0.00386	0.00179	0.02431	0.01814	0.02736	0.01412	0.00231		1024	0.00354	-0.000659704	0.01093	0.00575	0.00103	0.00991	0.000904441	0.00998	0.01058	0.00585	0.01103	0.02317	0.00767	0.00188		1024	0.02574	0.03595	0.00881	0.03786	0.00529	0.01188	0.03665	0.03331	0.00841	0.02787	0.03112	0.02317	0.02384	0.0035
1024.5	0.00639	0.00503	0.01328	0.01308	0.01121	0.0242	0.0242	0.00773	0.01798	0.004	0.00183	0.02435	0.01845	0.02736	0.01422	0.0023		1024.5	0.00369	-0.000527859	0.01112	0.00568	0.000931144	0.00976	0.000836134	0.01011	0.0107	0.00567	0.01099	0.02306	0.00767	0.00187		1024.5	0.02591	0.03642	0.0089	0.03792	0.00535	0.01204	0.03672	0.03345	0.0086	0.02804	0.03139	0.02318	0.02399	0.00351
1025	0.00648	0.00526	0.01347	0.01333	0.01146	0.02427	0.02427	0.00776	0.01807	0.00429	0.00182	0.02428	0.01874	0.02742	0.01435	0.00229		1025	0.0036	-0.000312805	0.01112	0.00561	0.000973105	0.00965	0.000921547	0.01035	0.01078	0.00565	0.01099	0.02313	0.0077	0.00187		1025	0.02604	0.03683	0.00896	0.038	0.0056	0.0122	0.03702	0.03351	0.00884	0.02826	0.03169	0.02319	0.02418	0.00352
1025.5	0.00669	0.00533	0.01367	0.01363	0.01178	0.02438	0.02438	0.00785	0.01813	0.00441	0.00177	0.0243	0.01907	0.02742	0.01449	0.00229		1025.5	0.00342	-0.000134945	0.01108	0.00558	0.000972152	0.00972	0.00113	0.01047	0.01094	0.00573	0.01105	0.02336	0.00778	0.00188		1025.5	0.02622	0.03702	0.00908	0.03804	0.00599	0.01247	0.03735	0.03353	0.00893	0.02873	0.03185	0.02332	0.02438	0.00351
1026	0.00689	0.00536	0.01383	0.01394	0.01205	0.02437	0.02437	0.0079	0.01807	0.00427	0.00169	0.02443	0.01937	0.02745	0.01457	0.00229		1026	0.00345	-0.000152707	0.01112	0.00559	0.000888348	0.00981	0.00124	0.01043	0.01099	0.00577	0.01098	0.02354	0.0078	0.00189		1026	0.02634	0.03715	0.00922	0.03821	0.00624	0.01274	0.03762	0.03369	0.00886	0.02926	0.03199	0.02363	0.02458	0.00352
1026.5	0.0069	0.00545	0.01391	0.01424	0.01242	0.02432	0.02432	0.00786	0.01811	0.00416	0.00171	0.02447	0.01943	0.02774	0.01465	0.0023		1026.5	0.00359	-0.000219584	0.01117	0.00551	0.000893474	0.00993	0.0013	0.01047	0.01092	0.00589	0.01095	0.02363	0.00784	0.0019		1026.5	0.02641	0.03742	0.00919	0.03846	0.00636	0.01298	0.03801	0.03395	0.00886	0.02959	0.03223	0.02391	0.02478	0.00355
1027	0.00694	0.00555	0.01391	0.01451	0.01278	0.0243	0.0243	0.00788	0.01821	0.00408	0.00172	0.02441	0.01936	0.02809	0.01472	0.00231		1027	0.00358	-0.000168443	0.0111	0.00526	0.00114	0.01019	0.00147	0.01057	0.01092	0.00607	0.01109	0.02387	0.00792	0.0019		1027	0.02656	0.03773	0.00912	0.03868	0.00648	0.01324	0.03846	0.03407	0.00895	0.0298	0.03245	0.02407	0.02497	0.00357
1027.5	0.0071	0.0056	0.0139	0.01466	0.01285	0.02434	0.02434	0.008	0.01814	0.00398	0.00168	0.02451	0.01935	0.02832	0.01477	0.00231		1027.5	0.00361	-7.4029e-05	0.01103	0.00495	0.00146	0.01056	0.00162	0.01056	0.01101	0.00612	0.01123	0.02418	0.00802	0.00192		1027.5	0.02686	0.03795	0.00919	0.03889	0.00655	0.01354	0.03878	0.03418	0.00893	0.03007	0.03267	0.02434	0.02516	0.00359
1028	0.00715	0.00571	0.0139	0.01472	0.01269	0.02439	0.02439	0.00799	0.01807	0.00403	0.00163	0.0248	0.01931	0.02847	0.01481	0.00233		1028	0.00373	-0.000154972	0.01107	0.00478	0.00167	0.01077	0.00163	0.01052	0.01105	0.00612	0.01132	0.0243	0.00807	0.00192		1028	0.02713	0.03823	0.00936	0.03916	0.00645	0.01369	0.03903	0.03442	0.0089	0.0303	0.03302	0.02472	0.02537	0.00362
1028.5	0.00704	0.0059	0.01388	0.0148	0.01258	0.02454	0.02454	0.00797	0.01819	0.00429	0.00166	0.025	0.01916	0.02865	0.01487	0.00233		1028.5	0.00379	-0.000244617	0.01103	0.00477	0.00193	0.01099	0.00167	0.01063	0.01103	0.00623	0.0115	0.02444	0.00815	0.00193		1028.5	0.02735	0.03864	0.00944	0.03948	0.00639	0.01378	0.03937	0.03469	0.00902	0.03029	0.03335	0.02494	0.02556	0.00366
1029	0.007	0.00593	0.01393	0.01483	0.01255	0.02479	0.02479	0.00813	0.01834	0.00447	0.0016	0.02511	0.01911	0.0288	0.01495	0.00235		1029	0.00378	-0.000130892	0.01087	0.00482	0.00225	0.01128	0.00192	0.01084	0.0111	0.00629	0.01185	0.02468	0.0083	0.00194		1029	0.02763	0.03898	0.00953	0.03978	0.00645	0.01385	0.03965	0.03477	0.00916	0.03025	0.03357	0.02512	0.02573	0.00368
1029.5	0.00709	0.00579	0.01411	0.01471	0.01242	0.02499	0.02499	0.00837	0.01837	0.00446	0.0015	0.0253	0.01926	0.02883	0.01501	0.00237		1029.5	0.00384	-3.39746e-05	0.01088	0.00496	0.00232	0.01153	0.00217	0.01096	0.01119	0.00619	0.01212	0.02483	0.00841	0.00194		1029.5	0.0279	0.03916	0.00964	0.04008	0.00648	0.01395	0.03978	0.03491	0.00912	0.03029	0.03377	0.02543	0.02588	0.00369
1030	0.00712	0.00574	0.01425	0.01453	0.0123	0.02515	0.02515	0.00852	0.01852	0.00445	0.00153	0.02549	0.01935	0.02896	0.01508	0.00238		1030	0.00382	-9.34601e-05	0.01107	0.00518	0.00211	0.01166	0.00226	0.01113	0.01117	0.00608	0.0122	0.02482	0.00845	0.00195		1030	0.02808	0.03943	0.00973	0.04046	0.00636	0.01406	0.03992	0.03519	0.0091	0.03022	0.03408	0.0257	0.02603	0.00373
1030.5	0.00707	0.00586	0.01438	0.01449	0.01232	0.02537	0.02537	0.00864	0.01886	0.00448	0.00168	0.02552	0.01926	0.02921	0.01518	0.00239		1030.5	0.00363	-0.000123382	0.01116	0.00532	0.00192	0.01182	0.00231	0.01145	0.01123	0.00611	0.01232	0.02491	0.0085	0.00197		1030.5	0.02833	0.03977	0.00972	0.04078	0.00631	0.0143	0.04018	0.03537	0.00923	0.03016	0.03434	0.02579	0.02619	0.00375
1031	0.00717	0.00594	0.01459	0.01459	0.01232	0.02553	0.02553	0.0088	0.01916	0.00438	0.00181	0.02554	0.01924	0.02933	0.01528	0.0024		1031	0.00342	-4.91142e-05	0.01119	0.00536	0.00187	0.01206	0.00244	0.01171	0.01151	0.00622	0.01253	0.02517	0.00862	0.002		1031	0.0287	0.03997	0.00969	0.04104	0.00642	0.01464	0.04046	0.03543	0.00931	0.03034	0.03442	0.02588	0.02636	0.00377
1031.5	0.0074	0.00596	0.0148	0.01475	0.01224	0.02558	0.02558	0.00886	0.0193	0.0043	0.00189	0.02566	0.01922	0.02935	0.01535	0.0024		1031.5	0.00339	-9.53674e-05	0.01128	0.00544	0.00175	0.01228	0.00252	0.01178	0.01184	0.00628	0.01268	0.02545	0.00872	0.00203		1031.5	0.02896	0.04006	0.0098	0.04125	0.0065	0.01491	0.04067	0.0356	0.00931	0.03065	0.03453	0.02612	0.02653	0.00378
1032	0.00755	0.00611	0.01484	0.01501	0.01225	0.02566	0.02566	0.00882	0.01942	0.00437	0.00195	0.0257	0.01905	0.02945	0.01542	0.0024		1032	0.00336	-0.000231624	0.01139	0.00554	0.00161	0.01249	0.00248	0.01187	0.012	0.00637	0.01269	0.02571	0.00877	0.00206		1032	0.02906	0.04023	0.00992	0.04139	0.00656	0.01522	0.04097	0.03585	0.00937	0.03079	0.03481	0.02634	0.02671	0.00379
1032.5	0.00775	0.00624	0.0149	0.01531	0.01232	0.02585	0.02585	0.00894	0.01961	0.00451	0.00197	0.02562	0.01884	0.02959	0.01552	0.0024		1032.5	0.00329	-0.000196218	0.01132	0.00551	0.00159	0.01272	0.00255	0.01203	0.0121	0.00653	0.01279	0.02605	0.00886	0.00209		1032.5	0.02922	0.04042	0.01007	0.0415	0.00671	0.01561	0.04136	0.03601	0.00944	0.03084	0.03511	0.02637	0.02689	0.00379
1033	0.00816	0.00632	0.01513	0.01546	0.01231	0.02608	0.02608	0.00926	0.01969	0.00459	0.00193	0.02565	0.0188	0.02968	0.01565	0.0024		1033	0.00332	-6.13928e-05	0.01124	0.00555	0.00157	0.01297	0.00276	0.01208	0.01226	0.00669	0.01292	0.02645	0.00898	0.00211		1033	0.0295	0.04045	0.01031	0.04159	0.00696	0.01597	0.04164	0.0362	0.00939	0.03101	0.03541	0.02643	0.02707	0.00379
1033.5	0.00861	0.00646	0.01537	0.01556	0.01235	0.02626	0.02626	0.00954	0.01974	0.00472	0.0019	0.02592	0.01881	0.02985	0.01581	0.0024		1033.5	0.00345	3.8147e-05	0.01128	0.00581	0.00137	0.0131	0.00284	0.01206	0.01225	0.00674	0.01292	0.0267	0.00905	0.00212		1033.5	0.02968	0.04048	0.01052	0.04171	0.00707	0.01616	0.04192	0.03651	0.00932	0.03118	0.03583	0.02657	0.02725	0.00381
1034	0.00887	0.00671	0.01546	0.01577	0.01258	0.02651	0.02651	0.00972	0.01995	0.00492	0.00194	0.0262	0.0187	0.03014	0.016	0.00241		1034	0.00346	0.000159383	0.01135	0.0061	0.0012	0.01315	0.00278	0.01217	0.01209	0.00688	0.01287	0.02688	0.00909	0.00213		1034	0.02978	0.04064	0.01056	0.04183	0.00714	0.01628	0.04234	0.03676	0.00942	0.03127	0.03633	0.02662	0.02741	0.00383
1034.5	0.00908	0.0069	0.01554	0.01602	0.01287	0.02681	0.02681	0.00992	0.02027	0.00504	0.00194	0.02636	0.01862	0.03036	0.01618	0.00242		1034.5	0.0034	0.000335574	0.01138	0.00621	0.00122	0.01323	0.0028	0.01241	0.01202	0.00712	0.01292	0.02715	0.00918	0.00214		1034.5	0.02998	0.04075	0.01062	0.04192	0.00729	0.01648	0.04275	0.03681	0.00948	0.03142	0.03665	0.02663	0.02757	0.00384
1035	0.00935	0.00692	0.01569	0.01615	0.01312	0.02703	0.02703	0.00998	0.02039	0.005	0.00189	0.02663	0.01861	0.03044	0.0163	0.00244		1035	0.0034	0.000365257	0.01153	0.00627	0.00122	0.01329	0.00278	0.01254	0.01213	0.00729	0.01309	0.02748	0.00928	0.00217		1035	0.03034	0.0408	0.01068	0.04205	0.00732	0.01667	0.04309	0.0369	0.00941	0.03164	0.03686	0.02677	0.02771	0.00386
1035.5	0.00952	0.00697	0.01577	0.01634	0.01334	0.0272	0.0272	0.00983	0.02033	0.0049	0.00196	0.027	0.01851	0.03062	0.01639	0.00246		1035.5	0.00346	0.000197411	0.01189	0.00633	0.00105	0.01324	0.00258	0.01246	0.0122	0.00741	0.0132	0.02769	0.00931	0.0022		1035.5	0.03056	0.04097	0.01074	0.04227	0.00712	0.01671	0.04344	0.03711	0.00935	0.03168	0.03716	0.02684	0.02783	0.0039
1036	0.00954	0.0072	0.01584	0.01666	0.01356	0.02746	0.02746	0.00976	0.02039	0.00476	0.00204	0.02724	0.01823	0.03097	0.01651	0.00248		1036	0.00344	0.000104785	0.01224	0.00623	0.000980139	0.01321	0.00239	0.01243	0.01224	0.00756	0.01343	0.02787	0.00934	0.00222		1036	0.03075	0.04131	0.01087	0.04253	0.00695	0.01677	0.04379	0.03726	0.00943	0.0315	0.03747	0.02675	0.02795	0.00393
1036.5	0.00958	0.00743	0.01605	0.0169	0.01364	0.0278	0.0278	0.0099	0.02059	0.00462	0.00195	0.02733	0.01808	0.03125	0.01664	0.00251		1036.5	0.00335	0.000207663	0.01256	0.00615	0.000989079	0.01324	0.00232	0.01244	0.01248	0.00764	0.01381	0.02809	0.00944	0.00225		1036.5	0.03109	0.04159	0.01121	0.0428	0.00699	0.01685	0.04403	0.03731	0.0095	0.03134	0.03765	0.02669	0.02809	0.00394
1037	0.00978	0.00756	0.01627	0.01707	0.01364	0.028	0.028	0.01007	0.0207	0.00452	0.00182	0.0275	0.01813	0.03141	0.01675	0.00253		1037	0.00331	0.000280619	0.01294	0.00624	0.000875592	0.01313	0.00227	0.01234	0.01278	0.00761	0.01413	0.02824	0.00951	0.00227		1037	0.03145	0.04178	0.01172	0.04317	0.00706	0.01682	0.04417	0.03746	0.00949	0.03135	0.03787	0.02675	0.02826	0.00395
1037.5	0.0099	0.00776	0.01645	0.01723	0.0137	0.02818	0.02818	0.01011	0.02075	0.00453	0.00177	0.02771	0.01821	0.03161	0.01687	0.00254		1037.5	0.00334	0.000226736	0.01334	0.00643	0.000661016	0.01286	0.00212	0.01237	0.01295	0.00766	0.01434	0.0283	0.00955	0.00229		1037.5	0.0317	0.04204	0.01218	0.04348	0.00717	0.01674	0.0443	0.03776	0.00957	0.0314	0.03813	0.02684	0.02844	0.00397
1038	0.00997	0.00801	0.0168	0.01737	0.01386	0.02844	0.02844	0.0101	0.02102	0.00452	0.00173	0.0277	0.01827	0.03178	0.017	0.00256		1038	0.00325	0.000161529	0.01346	0.0066	0.000486374	0.01265	0.0021	0.0126	0.01304	0.00782	0.0146	0.02836	0.0096	0.00231		1038	0.03192	0.04233	0.01253	0.04362	0.00744	0.01675	0.04447	0.03798	0.00976	0.03148	0.03826	0.02685	0.02862	0.00396
1038.5	0.01023	0.0081	0.01731	0.01733	0.01402	0.02858	0.02858	0.01009	0.02135	0.00437	0.00162	0.02757	0.01846	0.03182	0.0171	0.00257		1038.5	0.0032	0.000130177	0.0134	0.00675	0.000343442	0.01258	0.00223	0.01282	0.01317	0.00791	0.01484	0.02847	0.00965	0.00232		1038.5	0.03226	0.04248	0.0128	0.04373	0.00781	0.01688	0.04459	0.03814	0.00981	0.03177	0.03828	0.02688	0.02879	0.00395
1039	0.01067	0.00809	0.01771	0.01731	0.0142	0.02859	0.02859	0.00991	0.02152	0.00416	0.00158	0.02759	0.01867	0.03184	0.01717	0.00257		1039	0.00331	-1.89543e-05	0.01348	0.00693	7.90358e-05	0.01246	0.00225	0.01296	0.0132	0.00791	0.01489	0.0285	0.00966	0.00233		1039	0.03256	0.04261	0.01296	0.04385	0.008	0.01692	0.04474	0.03834	0.00972	0.03225	0.03844	0.02701	0.02895	0.00396
1039.5	0.01103	0.00827	0.01784	0.0175	0.01442	0.02865	0.02865	0.00964	0.02165	0.00397	0.00171	0.02773	0.01875	0.03193	0.01727	0.00258		1039.5	0.00342	-0.000195742	0.0137	0.00698	-0.000100851	0.01244	0.00216	0.01316	0.01313	0.00804	0.01489	0.02851	0.00968	0.00235		1039.5	0.03276	0.04284	0.01296	0.04387	0.00806	0.01701	0.04496	0.03859	0.00967	0.03259	0.03868	0.02708	0.02909	0.00399
1040	0.01117	0.00852	0.01794	0.01775	0.01469	0.02883	0.02883	0.00945	0.02186	0.00385	0.00177	0.02779	0.01883	0.03205	0.01738	0.00259		1040	0.00346	-0.000250816	0.01377	0.00687	3.09944e-05	0.01256	0.00217	0.01345	0.0132	0.00817	0.01503	0.02862	0.00976	0.00236		1040	0.03302	0.04308	0.01301	0.04377	0.00821	0.01725	0.0452	0.03871	0.00968	0.03275	0.0388	0.02715	0.02922	0.00399
1040.5	0.01131	0.00867	0.0181	0.01796	0.01503	0.02889	0.02889	0.00933	0.02193	0.0038	0.00169	0.02799	0.01901	0.03208	0.01748	0.0026		1040.5	0.00361	-0.000288367	0.01376	0.00681	0.000292778	0.01265	0.00225	0.0136	0.01337	0.00818	0.01523	0.02878	0.00985	0.00237		1040.5	0.03334	0.04322	0.01313	0.04373	0.00833	0.01738	0.0454	0.03885	0.00962	0.03296	0.03887	0.02733	0.02935	0.004
1041	0.01142	0.00877	0.01825	0.01819	0.01541	0.02879	0.02879	0.00922	0.02178	0.00386	0.00165	0.02837	0.01921	0.03212	0.01756	0.0026		1041	0.00387	-0.000404239	0.01383	0.00678	0.000456691	0.01265	0.00233	0.01365	0.0134	0.0082	0.01529	0.02892	0.00991	0.00237		1041	0.03357	0.04341	0.01321	0.04381	0.00829	0.01737	0.04563	0.03907	0.00958	0.03314	0.03905	0.02757	0.02948	0.00402
1041.5	0.01131	0.00895	0.0184	0.01837	0.01576	0.02884	0.02884	0.00918	0.02165	0.00402	0.00164	0.02862	0.01931	0.03225	0.01765	0.00261		1041.5	0.00399	-0.000431657	0.01381	0.00662	0.000529766	0.01266	0.00237	0.01374	0.0133	0.00833	0.01539	0.02908	0.00995	0.00238		1041.5	0.0336	0.04372	0.01331	0.04393	0.00828	0.01733	0.04591	0.03922	0.00967	0.03312	0.03938	0.02766	0.02959	0.00404
1042	0.01105	0.00911	0.01878	0.0184	0.01606	0.02893	0.02893	0.00918	0.0216	0.00408	0.00148	0.02865	0.01943	0.03231	0.01771	0.00262		1042	0.00397	-0.000377178	0.01376	0.00643	0.000657439	0.01266	0.00255	0.01388	0.01331	0.0084	0.01564	0.0292	0.01001	0.00238		1042	0.03371	0.04396	0.01354	0.04412	0.00835	0.01737	0.04608	0.03929	0.00971	0.03306	0.03962	0.02773	0.02971	0.00405
1042.5	0.01086	0.0092	0.01927	0.01839	0.01628	0.02895	0.02895	0.00913	0.02149	0.00414	0.00133	0.0287	0.01957	0.0324	0.01776	0.00263		1042.5	0.00404	-0.000324249	0.01388	0.00638	0.000784397	0.0125	0.00279	0.01387	0.01341	0.00827	0.01592	0.02919	0.01006	0.00238		1042.5	0.03401	0.04405	0.01386	0.04447	0.00839	0.01729	0.04618	0.03942	0.00963	0.03316	0.03985	0.02788	0.02985	0.00407
1043	0.01066	0.00941	0.01967	0.01843	0.01652	0.02903	0.02903	0.00901	0.02136	0.00423	0.00141	0.02888	0.01958	0.03268	0.01785	0.00264		1043	0.0041	-0.000252008	0.0141	0.00645	0.000870585	0.01233	0.00282	0.0138	0.01351	0.00809	0.01611	0.02915	0.01009	0.00237		1043	0.03428	0.04419	0.01404	0.04487	0.0084	0.01715	0.04634	0.03964	0.00958	0.03324	0.04017	0.02806	0.03	0.0041
1043.5	0.01035	0.00967	0.01999	0.01845	0.01673	0.02923	0.02923	0.00891	0.0214	0.0042	0.0015	0.02903	0.01954	0.03301	0.01795	0.00266		1043.5	0.004	-5.3525e-05	0.01423	0.00636	0.00107	0.0123	0.00273	0.01386	0.01369	0.00797	0.01636	0.02917	0.01014	0.00238		1043.5	0.03449	0.04442	0.0142	0.04507	0.00852	0.01721	0.04654	0.03982	0.00953	0.0332	0.04047	0.02832	0.03015	0.00412
1044	0.01013	0.00975	0.02034	0.01845	0.01683	0.0294	0.0294	0.00881	0.02154	0.00408	0.00149	0.02911	0.01961	0.03314	0.01801	0.00269		1044	0.0039	0.000200152	0.01428	0.00617	0.00141	0.01241	0.00272	0.01401	0.01403	0.00783	0.01663	0.02931	0.01024	0.00239		1044	0.03484	0.04454	0.01442	0.04529	0.00876	0.0174	0.04671	0.04006	0.00939	0.03325	0.04061	0.02873	0.03033	0.00413
1044.5	0.01016	0.00969	0.02069	0.01848	0.01689	0.02945	0.02945	0.00871	0.02151	0.00398	0.00148	0.02928	0.01969	0.03321	0.01805	0.0027		1044.5	0.00394	0.000254512	0.0144	0.00609	0.00161	0.01248	0.00273	0.01405	0.01433	0.00763	0.0168	0.02942	0.01031	0.0024		1044.5	0.03525	0.04461	0.01462	0.04567	0.00889	0.0175	0.0469	0.04044	0.0092	0.03343	0.04083	0.0292	0.03054	0.00415
1045	0.01022	0.00972	0.0209	0.01859	0.01691	0.02953	0.02953	0.00875	0.02141	0.00399	0.00157	0.02946	0.0197	0.03337	0.01812	0.00271		1045	0.00393	0.000259161	0.01444	0.00608	0.00164	0.01263	0.00273	0.01408	0.01446	0.00759	0.01694	0.02957	0.01036	0.00241		1045	0.03553	0.04489	0.01473	0.04599	0.00898	0.01758	0.04715	0.04081	0.00918	0.0336	0.04121	0.02952	0.03076	0.00419
1045.5	0.01021	0.00982	0.0211	0.0187	0.01687	0.0297	0.0297	0.00899	0.02143	0.00395	0.0016	0.02943	0.01969	0.03351	0.01819	0.00272		1045.5	0.00383	0.000407219	0.0143	0.00607	0.0017	0.01301	0.00289	0.01426	0.01452	0.00766	0.01715	0.02972	0.01046	0.00242		1045.5	0.03575	0.04521	0.01494	0.04622	0.00918	0.01781	0.04726	0.04101	0.0092	0.03368	0.04148	0.02971	0.03095	0.00419
1046	0.01028	0.00977	0.02137	0.01875	0.01687	0.02976	0.02976	0.00933	0.02153	0.0038	0.00157	0.0293	0.01974	0.03358	0.01824	0.00272		1046	0.00384	0.000606418	0.01411	0.00623	0.00181	0.01341	0.00318	0.01451	0.01465	0.00766	0.01739	0.02985	0.0106	0.00242		1046	0.03612	0.04542	0.01513	0.04644	0.0094	0.01814	0.04729	0.04113	0.00914	0.03389	0.04165	0.02986	0.03113	0.0042
1046.5	0.01045	0.00958	0.02149	0.01877	0.01697	0.02966	0.02966	0.00961	0.02148	0.00373	0.00171	0.02932	0.01978	0.03363	0.01828	0.00271		1046.5	0.00395	0.000715375	0.01401	0.00653	0.0018	0.01374	0.0034	0.01466	0.01475	0.00769	0.01746	0.02997	0.01072	0.00242		1046.5	0.03654	0.04563	0.01515	0.04656	0.00947	0.01834	0.04742	0.04132	0.00909	0.03421	0.04193	0.02996	0.0313	0.00422
1047	0.01051	0.00941	0.02141	0.01874	0.01716	0.02962	0.02962	0.00978	0.02139	0.00376	0.002	0.02943	0.01971	0.03366	0.0183	0.0027		1047	0.00396	0.000789762	0.01391	0.00667	0.00182	0.01409	0.00363	0.01486	0.0147	0.00784	0.01745	0.03015	0.01082	0.00242		1047	0.03681	0.04596	0.01508	0.04654	0.00948	0.01853	0.04763	0.04147	0.00915	0.03443	0.04235	0.02997	0.03145	0.00424
1047.5	0.01049	0.00926	0.02145	0.01857	0.01724	0.02973	0.02973	0.00987	0.02142	0.00364	0.00217	0.02947	0.01968	0.03362	0.01831	0.00271		1047.5	0.00402	0.000902772	0.01368	0.00669	0.00197	0.01451	0.00397	0.01522	0.01467	0.00803	0.01743	0.03041	0.01096	0.00243		1047.5	0.037	0.04626	0.01506	0.04647	0.00946	0.01882	0.04771	0.04156	0.00912	0.03458	0.04261	0.03008	0.03156	0.00425
1048	0.01059	0.00911	0.02158	0.01843	0.01731	0.02977	0.02977	0.00994	0.02143	0.00358	0.00226	0.0296	0.01971	0.03359	0.01833	0.00271		1048	0.00422	0.000967145	0.01358	0.00677	0.00209	0.01487	0.00432	0.01548	0.01474	0.00817	0.01734	0.03062	0.0111	0.00243		1048	0.0373	0.0464	0.01504	0.04654	0.00928	0.01898	0.04775	0.04173	0.00897	0.03483	0.04274	0.03029	0.03165	0.00428
1048.5	0.01068	0.00901	0.02154	0.01838	0.01744	0.02982	0.02982	0.01006	0.0212	0.00372	0.00237	0.02991	0.01966	0.03368	0.01838	0.00271		1048.5	0.00448	0.000965834	0.01374	0.00678	0.00216	0.01514	0.00454	0.01557	0.01479	0.00834	0.01726	0.03086	0.01122	0.00243		1048.5	0.03753	0.0466	0.01497	0.04661	0.00901	0.01898	0.0479	0.04196	0.00887	0.03505	0.04298	0.0305	0.03175	0.00432
1049	0.01061	0.00897	0.02136	0.01841	0.01759	0.03007	0.03007	0.01028	0.02091	0.00395	0.00241	0.03018	0.01959	0.03378	0.01844	0.00272		1049	0.00466	0.00104	0.01396	0.00671	0.00231	0.01548	0.00473	0.01578	0.01484	0.00853	0.01737	0.03115	0.01138	0.00245		1049	0.03763	0.04692	0.01502	0.04654	0.00885	0.01907	0.0481	0.04204	0.0088	0.03506	0.04325	0.0307	0.03183	0.00435
1049.5	0.01051	0.00896	0.02128	0.01847	0.01779	0.03039	0.03039	0.01057	0.02075	0.00408	0.0023	0.03037	0.0196	0.0338	0.01852	0.00273		1049.5	0.00482	0.00121	0.01408	0.00672	0.00254	0.01588	0.00493	0.01605	0.01507	0.00863	0.01763	0.03144	0.01158	0.00246		1049.5	0.03774	0.04714	0.01526	0.04651	0.00886	0.01931	0.04818	0.04202	0.00866	0.03499	0.04338	0.03099	0.03192	0.00435
1050	0.0105	0.00895	0.02129	0.01857	0.01808	0.03052	0.03052	0.01073	0.02059	0.00422	0.00218	0.03058	0.01962	0.03389	0.01859	0.00275		1050	0.00499	0.00126	0.01416	0.00697	0.00263	0.01609	0.00502	0.01613	0.01535	0.00867	0.01774	0.03164	0.01172	0.00247		1050	0.03794	0.04732	0.01548	0.04653	0.00892	0.01949	0.04833	0.04205	0.00856	0.03511	0.04354	0.03127	0.03204	0.00436
1050.5	0.01049	0.00899	0.02123	0.01873	0.01838	0.03061	0.03061	0.01081	0.02034	0.00436	0.00209	0.03083	0.01952	0.03404	0.01864	0.00275		1050.5	0.00513	0.0012	0.01422	0.00727	0.00257	0.01618	0.00497	0.01615	0.01553	0.00891	0.01775	0.03188	0.01181	0.00248		1050.5	0.03817	0.04764	0.01561	0.04651	0.00902	0.01954	0.04862	0.04214	0.00863	0.03534	0.04383	0.03142	0.03221	0.00437
1051	0.01045	0.00906	0.02121	0.01886	0.01854	0.03083	0.03083	0.01087	0.02016	0.0043	0.00195	0.03093	0.01946	0.03412	0.01868	0.00277		1051	0.00526	0.00128	0.01423	0.00736	0.00256	0.01639	0.00495	0.01626	0.01575	0.00923	0.01782	0.03213	0.01194	0.0025		1051	0.03833	0.04804	0.0158	0.04645	0.00921	0.0197	0.04884	0.04209	0.00884	0.03544	0.04412	0.03151	0.03236	0.00437
1051.5	0.01055	0.00898	0.02131	0.01895	0.01865	0.0311	0.0311	0.01086	0.02012	0.00409	0.00177	0.03096	0.01958	0.03408	0.01872	0.0028		1051.5	0.00534	0.00144	0.01426	0.00743	0.00259	0.01663	0.00497	0.01636	0.01604	0.00937	0.01792	0.03228	0.01205	0.00251		1051.5	0.03861	0.0483	0.01604	0.04655	0.00937	0.01994	0.04892	0.04211	0.00897	0.03557	0.04438	0.03164	0.03253	0.00437
1052	0.01082	0.00884	0.02139	0.01907	0.0188	0.03128	0.03128	0.01081	0.02003	0.00396	0.00168	0.03111	0.01974	0.03407	0.01878	0.00282		1052	0.00541	0.00148	0.0144	0.0076	0.00258	0.01674	0.00497	0.01631	0.01622	0.00941	0.01795	0.03239	0.01212	0.00251		1052	0.03909	0.04854	0.01614	0.04666	0.00936	0.02009	0.04902	0.04231	0.00905	0.0359	0.04473	0.0318	0.03273	0.00439
1052.5	0.01111	0.00877	0.02132	0.01918	0.01893	0.03152	0.03152	0.01091	0.01995	0.00396	0.00172	0.03135	0.01985	0.03418	0.01888	0.00283		1052.5	0.0055	0.00151	0.01449	0.0077	0.00265	0.01689	0.00498	0.01635	0.01623	0.00954	0.018	0.03258	0.0122	0.00252		1052.5	0.03948	0.04896	0.01614	0.04669	0.00935	0.02025	0.04931	0.04248	0.00916	0.03618	0.04515	0.03189	0.03292	0.00442
1053	0.01134	0.00861	0.02127	0.01924	0.01898	0.03176	0.03176	0.01109	0.02007	0.00387	0.00175	0.03144	0.02	0.03416	0.01895	0.00285		1053	0.00556	0.00161	0.01444	0.00776	0.00288	0.01721	0.00508	0.01656	0.01634	0.00975	0.01819	0.03283	0.01235	0.00253		1053	0.03966	0.04946	0.01614	0.04669	0.00944	0.02055	0.04952	0.04251	0.0092	0.03633	0.04539	0.03201	0.03308	0.00443
1053.5	0.01167	0.00834	0.02125	0.01935	0.01902	0.03177	0.03177	0.0112	0.02025	0.0038	0.00175	0.03141	0.02016	0.03399	0.01898	0.00284		1053.5	0.00565	0.00151	0.0145	0.00796	0.00308	0.01739	0.00524	0.01682	0.01655	0.00986	0.01833	0.03298	0.01249	0.00254		1053.5	0.03983	0.0498	0.01615	0.04675	0.00948	0.02088	0.04961	0.04258	0.0091	0.03654	0.04552	0.03226	0.03321	0.00445
1054	0.01205	0.00813	0.02112	0.01953	0.01901	0.03168	0.03168	0.01127	0.02033	0.00392	0.00188	0.03142	0.02016	0.03383	0.019	0.00282		1054	0.00579	0.00117	0.01468	0.00828	0.00307	0.01744	0.00525	0.01695	0.0166	0.01003	0.01832	0.03313	0.01256	0.00256		1054	0.04	0.05003	0.01612	0.04682	0.00939	0.02103	0.04972	0.04266	0.00909	0.03682	0.04573	0.03241	0.03332	0.00447
1054.5	0.0123	0.00805	0.02104	0.01961	0.01893	0.03168	0.03168	0.01139	0.02037	0.004	0.00203	0.03142	0.02009	0.03377	0.01903	0.00281		1054.5	0.00595	0.000810027	0.01484	0.00851	0.00307	0.01758	0.0052	0.01702	0.01655	0.01027	0.01837	0.03333	0.01263	0.00258		1054.5	0.04002	0.05032	0.01621	0.04676	0.00931	0.02122	0.04983	0.04255	0.0092	0.03693	0.046	0.03242	0.0334	0.00448
1055	0.01246	0.00799	0.02111	0.0196	0.01888	0.03174	0.03174	0.01149	0.02055	0.00389	0.00204	0.03124	0.02013	0.03369	0.01904	0.00281		1055	0.00621	0.000561476	0.01503	0.00869	0.00311	0.01787	0.00519	0.01718	0.01664	0.01043	0.01846	0.03349	0.01274	0.0026		1055	0.04	0.05065	0.01638	0.04669	0.0093	0.02153	0.04978	0.04241	0.00925	0.03689	0.04614	0.03246	0.03346	0.00447
1055.5	0.01267	0.008	0.02123	0.01956	0.01895	0.03175	0.03175	0.01138	0.0207	0.00376	0.00195	0.03116	0.02016	0.03373	0.01905	0.00281		1055.5	0.00655	0.000249863	0.01535	0.00894	0.00312	0.01806	0.00516	0.0173	0.01682	0.01046	0.01847	0.03347	0.01283	0.00261		1055.5	0.04012	0.0508	0.01648	0.04674	0.00915	0.02172	0.04973	0.04243	0.00926	0.03689	0.04626	0.0325	0.03351	0.00448
1056	0.01286	0.00812	0.02119	0.01944	0.01901	0.0318	0.0318	0.01121	0.02066	0.00376	0.00194	0.03125	0.02016	0.03395	0.01908	0.00282		1056	0.00688	-1.15633e-05	0.0157	0.00914	0.00308	0.01807	0.00503	0.01727	0.01694	0.01051	0.01853	0.03357	0.01289	0.00263		1056	0.04026	0.05091	0.01654	0.04678	0.00888	0.02174	0.04985	0.04254	0.00941	0.03697	0.04658	0.03244	0.03357	0.0045
1056.5	0.0129	0.00826	0.02107	0.01923	0.01896	0.03192	0.03192	0.0111	0.02059	0.00384	0.00192	0.0313	0.02026	0.03408	0.0191	0.00283		1056.5	0.00716	-4.13656e-05	0.01595	0.00912	0.00314	0.01814	0.00491	0.01726	0.01709	0.01057	0.01874	0.03381	0.01299	0.00265		1056.5	0.04028	0.0511	0.01676	0.04676	0.00876	0.02176	0.04995	0.04254	0.0096	0.03694	0.04689	0.03252	0.03365	0.0045
1057	0.01297	0.00838	0.02104	0.01908	0.01888	0.03203	0.03203	0.01095	0.0207	0.00388	0.00177	0.03135	0.02052	0.03412	0.01912	0.00284		1057	0.00745	4.94719e-05	0.01617	0.00907	0.00325	0.01818	0.00484	0.01741	0.01741	0.01048	0.01904	0.03395	0.01311	0.00266		1057	0.04039	0.05124	0.01707	0.0469	0.00872	0.02184	0.04992	0.04259	0.00965	0.0369	0.04702	0.03282	0.03375	0.0045
1057.5	0.0132	0.00846	0.02104	0.01913	0.01888	0.03211	0.03211	0.01071	0.02086	0.00404	0.0017	0.03152	0.02072	0.03429	0.0192	0.00285		1057.5	0.0077	9.38177e-05	0.01649	0.00911	0.0032	0.01811	0.00466	0.01756	0.01779	0.01038	0.01923	0.03398	0.01319	0.00267		1057.5	0.04067	0.05124	0.01732	0.04713	0.00863	0.02181	0.05	0.04281	0.00964	0.03699	0.04711	0.03306	0.03387	0.00452
1058	0.01339	0.00855	0.02085	0.01932	0.01894	0.03222	0.03222	0.01065	0.021	0.00428	0.00181	0.03175	0.02075	0.03452	0.0193	0.00286		1058	0.00784	0.000163436	0.01685	0.00911	0.00311	0.01811	0.00444	0.01756	0.01803	0.01043	0.01946	0.03408	0.01327	0.00269		1058	0.04096	0.0513	0.01754	0.04719	0.00858	0.02177	0.05033	0.04299	0.00982	0.03706	0.04731	0.03311	0.034	0.00453
1058.5	0.01353	0.00857	0.02063	0.01952	0.01887	0.03233	0.03233	0.01077	0.02128	0.00432	0.00184	0.03183	0.02074	0.03462	0.01937	0.00286		1058.5	0.00793	0.000296474	0.01705	0.00904	0.00311	0.01829	0.00432	0.01764	0.01824	0.01047	0.0198	0.03429	0.01337	0.00272		1058.5	0.04116	0.05157	0.01779	0.04714	0.0087	0.02187	0.05065	0.04302	0.01001	0.03708	0.04759	0.03314	0.03414	0.00453
1059	0.01375	0.00861	0.02051	0.0198	0.01894	0.03239	0.03239	0.01079	0.02167	0.0042	0.00175	0.03182	0.02069	0.0347	0.01943	0.00287		1059	0.00806	0.000295877	0.01722	0.00912	0.00309	0.0185	0.00417	0.01782	0.01851	0.01046	0.02005	0.03438	0.01347	0.00274		1059	0.04144	0.05184	0.01792	0.04725	0.00876	0.02201	0.05078	0.04309	0.01005	0.0372	0.0478	0.03323	0.03428	0.00454
1059.5	0.01398	0.0088	0.02051	0.02008	0.01915	0.03239	0.03239	0.01072	0.02192	0.00408	0.00177	0.03197	0.02056	0.03494	0.01952	0.00288		1059.5	0.00811	0.000128508	0.01742	0.00927	0.00302	0.01864	0.00389	0.01782	0.01869	0.01056	0.02016	0.03445	0.01351	0.00276		1059.5	0.04176	0.05204	0.0179	0.04756	0.00868	0.02203	0.05093	0.04322	0.01016	0.03745	0.04808	0.03322	0.03442	0.00457
1060	0.01401	0.00903	0.0206	0.02027	0.01928	0.03241	0.03241	0.01073	0.02201	0.00396	0.00189	0.03209	0.02044	0.03521	0.0196	0.00289		1060	0.00803	4.07696e-05	0.0175	0.00927	0.00307	0.01883	0.00378	0.01764	0.01882	0.01077	0.02029	0.03468	0.01356	0.00279		1060	0.04196	0.05234	0.01791	0.04782	0.00861	0.02203	0.05118	0.04326	0.01043	0.03762	0.04848	0.03312	0.03456	0.0046
1060.5	0.01398	0.00916	0.02091	0.02043	0.01934	0.0325	0.0325	0.01087	0.02218	0.00388	0.00192	0.03212	0.02043	0.03532	0.01968	0.00289		1060.5	0.00797	0.00011611	0.01748	0.00918	0.00329	0.01913	0.00399	0.01754	0.01908	0.01087	0.02046	0.03491	0.01367	0.0028		1060.5	0.04208	0.05267	0.0181	0.04803	0.00861	0.02202	0.0513	0.04331	0.01064	0.03767	0.04877	0.03313	0.03469	0.00461
[truncated: 64,814 more rows]
[truncated: 111 more columns]

## Sheet: Fig. S1
S243	oocyte 1	oocyte 2	oocyte 3	oocyte 4	oocyte 5	oocyte 6	oocyte 7	oocyte 8	oocyte 9	oocyte 10	oocyte 11	oocyte 12	oocyte 13	oocyte 14		Average	s.e.m.
[truncated: 69 more rows]

[truncated: 9 more sheets: Fig. S2C, Fig. S3A-B, Fig. S5, Fig. S9, Fig. S10A, Fig. S10B, Fig. S10C, Fig. S11, Fig. S12C]
